# Supplementary material for: Characterization of Microbiota in Cancerous Lung and the Contralateral Non-Cancerous Lung Within Lung Cancer Patients
Source: Front Oncol. 2020 Aug 24;10:1584. doi: 10.3389/fonc.2020.01584 (PMC7476634; doi:10.3389/fonc.2020.01584)
Supplement: Supplementary file 1 [file Table_1.XLSX]

## Sheet: Sheet1
Supplementary Table 1. Relative abuncance of each phylum in each sample.
	Cancer01	Cancer02	Cancer03	Cancer04	Cancer05	Cancer06	Cancer07	Cancer08	Cancer09	Cancer10	Cancer11	Cancer12	Cancer13	Cancer14	Cancer15	Cancer16	Cancer17	Cancer18	Cancer19	Cancer20	Cancer21	Cancer22	Cancer23	Cancer24	Cancer25	Cancer26	Cancer27	Cancer28	Cancer29	Cancer30	Cancer31	Cancer32	Cancer33	Cancer34	Cancer35	Cancer36	Cancer37	Cancer38	Cancer39	Cancer40	Cancer41	Cancer42	Cancer43	Cancer44	Cancer45	Cancer46	Cancer47	Cancer48	Cancer49
p__FCPU426	0	0	0	0	0	0	0	0	0	0	0	0	0	0	0	0	0	0	0	6.61e-05	0	0	0	0	0	0	0	0	0	0	0.000132109	0	0	0	0	0	0	0	0	0	0	0	0	0	0	0	0	0	0
p__Chlorobi	0	0	0.00105687	0	0	0	0	0	6.61e-05	0.000198164	0	0	0	0	0.000330273	0	0.000132109	0	0	0.0007266	6.61e-05	0.000264218	0.000198164	0	6.61e-05	0	0	0	6.61e-05	6.61e-05	0.0014532	6.61e-05	6.61e-05	0.000198164	0.000264218	0	0	0	0	0	6.61e-05	0	6.61e-05	6.61e-05	6.61e-05	6.61e-05	0.000264218	0	6.61e-05
p__Acidobacteria	0.00495409	0.000198164	0.0328291	6.61e-05	6.61e-05	0.000264218	0.000198164	0.000330273	0.00957791	0.00852104	0.000396327	0	0.00251007	6.61e-05	0.000858709	0.000132109	0.00878526	0.000264218	0.000264218	0.0268842	0.000132109	0.0332254	0.00614307	0.00733206	0.00270824	0.00416144	0	0.000330273	0.00535042	0.000660546	0.0212035	0.00455777	0.00997424	0.00303851	0.0270163	0.0087192	0.000858709	0.00317062	0.000990818	0.0110311	0.0007266	0.000594491	0.000594491	0.00620913	0.00112293	0.000396327	0.00158531	0.0043596	0.00158531
p__Omnitrophica	0	0	0	0	0	0	0	0	0	6.61e-05	0	0	0	0	0	0	0	0	0	0	0	0	0	0	0	0	0	0	0	0	6.61e-05	0	0	0.000396327	0	0	0	0	0	0	0	0	0	0	0	0	0	0	0
p__WS2	0	0	0	0	0	0	0	0	0	0	0	0	6.61e-05	0	0	0	0	0	0	0.000132109	0	0	0	0	0	0	0	0	0	0	0	0	0	0	6.61e-05	0	0	0	0	0	0	0	0	0	0	0	0	0	0
p__Tectomicrobia	0	0	0.000792655	0	0	0	0	0	0.000462382	0.00105687	0	0	6.61e-05	0	0	0	0.000396327	6.61e-05	0	0.000594491	0	0.00112293	0.000264218	0.000132109	6.61e-05	0.000330273	0	0	0.000264218	0	0.000462382	0.000132109	0.000462382	0	0.0007266	0	0	0	0	0	0	0	0.000132109	0.000330273	0	0	0.000132109	0.000132109	0.000132109
p__FBP	0	0	0	0	0	0	0	0	0	0	0	0	0	0	0	0	0	0	0	0	0	0	0	0	0	0	0	0	0	0	0	0	0	0	0	0	0	0	0	0	0	0	0	0	0	0	0	0	0
p__Planctomycetes	0.000330273	0.000396327	0.0007266	0.000396327	6.61e-05	0.000132109	0	6.61e-05	6.61e-05	0.000330273	0.000264218	0	6.61e-05	0	6.61e-05	0.000198164	0.000132109	0	0	0.000594491	0	0.000330273	0.000462382	0.000132109	0	0.000132109	0.000198164	0.000132109	0.000264218	0	0.000792655	0.000198164	0.000132109	0.000330273	0.000594491	0.000594491	6.61e-05	0	0.000396327	0.014532	0.000264218	0	6.61e-05	0.000924764	6.61e-05	0	0.000462382	0.000198164	0.000132109
p__Chlamydiae	0	0	0.0021798	0	0	0	0	0	0	0.000198164	0	0	0	0	0.000396327	0	0	0.000132109	0	0.0007266	0	0.000132109	0	0	0	0	0	0	6.61e-05	0	0.000858709	0	6.61e-05	0	0	0	0	0	0	0	0	0	0	0	0	0	0	0	0
p__Lentisphaerae	0	0	0	0	6.61e-05	0	0	0	0	0.000132109	0	0	6.61e-05	0	0	0	0	6.61e-05	0	0.000396327	0	6.61e-05	0	0	0	0	0	0	0	0	0	0	0	0	6.61e-05	0	0	0	0	0	0	0	0	0	0	0	0	0	0
p__Peregrinibacteria	0	0	0.000264218	0	0	0	0	0	0	0	0	0	0	0	0	0	0	0	0	0	0	0	0	0	0	0	0	0	0	0	6.61e-05	0	0	0	0	0	0	0	0	0	0	0	0	0	0	0	0	0	0
p__Armatimonadetes	6.61e-05	0	0.00132109	0	0	0	0	0	0.000132109	6.61e-05	0	0	0	0	0.000264218	0	6.61e-05	0	0	0.000462382	0	0.000792655	0.000198164	0.000132109	0	6.61e-05	0	0	6.61e-05	0	0.00178347	6.61e-05	0	0	0.000330273	0	0	0	0.000198164	0	6.61e-05	0	0	0.000264218	0.000132109	6.61e-05	0.000132109	0.000396327	6.61e-05
p__SBR1093	0	0	6.61e-05	0	0	0	0	0	0	0	0	0	0	0	0	0	0	0	0	0	0	0	0	0	0	0	0	0	0	0	6.61e-05	0	0	0	0	0	0	0	0	0	0	0	0	0	0	0	0	0	0
p__Cyanobacteria	0.0627518	0.0155228	0.0007266	0.143471	0.000792655	0.00667151	0.00772838	0.000264218	0.000462382	0.00198164	0.00343484	0.000462382	0	6.61e-05	0.000396327	0.000660546	0.000132109	6.61e-05	0.00178347	0.00284035	0.000132109	0.00138715	0.000264218	0.0644693	0.000396327	0.000396327	0.000198164	0.282912	0.000792655	0.00138715	0.000792655	0.000396327	0.000528436	0.000264218	0.00138715	0.000330273	0.000858709	0.00171742	6.61e-05	0.000198164	0.000396327	0.0029064	6.61e-05	0.00125504	0.000330273	0.000264218	0.000660546	0.00105687	6.61e-05
p__Marinimicrobia_SAR406_clade	0.000594491	0	0	0	0	0	0	0	0	0	0	0	0	0	0	0	0	0	0	0	0	0	0	0.000528436	0	0	0	0	0	0	0	0	0	0	0	0	0	0	0	0	0	0	0	0	0	0	0	0	0
p__Euryarchaeota	0	0	0	0	0	0	0	0	0	0	0	0	0	0	0	0	0	0	0	0	0	0	0	0	0	0	0	0	0	0	0	0	0	0.00112293	0	0	0	0	0	0	0	0	0	0	0	0	0	0	0
p__Ignavibacteriae	0	0	0.00112293	0	0	0	0	0	6.61e-05	0.000132109	0	0	0	0	0.000198164	0	0	0	0	0.000528436	0	0	6.61e-05	0	0	0	0	0	0	0	0.000858709	0	0	0	6.61e-05	0	0	0	0	0	0	0	0	0	0	0	0	0	0
p__Verrucomicrobia	0.000594491	6.61e-05	0.00475593	0	6.61e-05	0	0	0	0.000594491	0.00138715	6.61e-05	0	0.000528436	0	0.00105687	0	0.000528436	0	0	0.00244402	6.61e-05	0.00211375	0.000330273	0.000594491	0.000528436	0.000462382	0	0	0.000330273	0	0.00594491	0.000990818	0.000858709	6.61e-05	0.00257613	0	0	0.000528436	0	0	0.000396327	6.61e-05	0.000132109	0.00112293	6.61e-05	6.61e-05	0.00125504	0.00151925	0.000396327
p__unidentified	6.61e-05	0	0.000594491	0	0.0007266	6.61e-05	0	0.000264218	0.00191558	0.000528436	0	0	0.000132109	6.61e-05	0	0	0.000792655	0.000528436	0	0.0007266	0.000132109	0.000462382	0.000264218	0.000198164	0.00118898	0.00317062	0	0	0.00204769	0.000198164	0.00422749	0.00132109	0.000594491	0.00191558	0.00125504	0	0	0	0	0	0	0.000132109	0.000198164	0.000132109	0	6.61e-05	0.000132109	0.000198164	0
p__Saccharibacteria	0.00468987	0.00937975	0.00257613	0.00389722	6.61e-05	0.00303851	0.00118898	0.0128146	0.00568069	0.00323667	0.000858709	0	0.00389722	0.0120219	0.000264218	0.00171742	0.00482198	0.000990818	0	0.0155228	0.0174384	0.00409538	0.0109651	0.0134751	0.00528437	0.0014532	0.00151925	0.00151925	0.00528437	0.007266	0.00376511	0.000858709	0.013343	0.000198164	0.00244402	0.0021798	0.0105687	0.00686967	0.0139375	0.000462382	0.00284035	0.0198164	0.0176366	0.00389722	0.00270824	0.0007266	0.00198164	0.00165136	0.00251007
p__Hydrogenedentes	0	0	0.00132109	0	0	0	0	0	0.000132109	0.000264218	0	0	0	0	0.000198164	0	0	0	0	0.000330273	0	0.000198164	6.61e-05	0	0	0.000132109	0	0	0	0	0.00112293	0	0	0	0.000660546	0	0	0	0	0	0	0	0	0	0	0	0	0	0
p__GAL15	0	0	0	0	0	0	0	0	0	0	6.61e-05	0	0	0	0	0	0	0	0	0	0	0	0	0	0	0	0	0	0	6.61e-05	6.61e-05	0	0	0	0	0	0	0	0	0	0	0	0	0	0	0	0	0	0
p__Deinococcus-Thermus	0	0.000396327	0	0	6.61e-05	0	0	0	0.000132109	0	0	0.000330273	0	0	0	0.000462382	0.000462382	0	0.000462382	0	0	0	0	0	0.000132109	0	0.000132109	0.00112293	0.000396327	0	0	0	0	0	0	0.000198164	0.00852104	0	0	0	0	0	0	0	0.000528436	0.000132109	6.61e-05	0	6.61e-05
p__Chloroflexi	0.00356695	0.000462382	0.0136733	0.000198164	0	0.000462382	0.000792655	0.000660546	0.00270824	0.00409538	0.00118898	0	0.00112293	0.000132109	0.00125504	0.000330273	0.00297246	0.000330273	6.61e-05	0.00825682	6.61e-05	0.00779444	0.00171742	0.00204769	0.000660546	0.00165136	0	0.00171742	0.0021798	0.00330273	0.0100403	0.00369906	0.00231191	0.00719995	0.00805866	0.0065394	0.00132109	0.000528436	0.000132109	0.0014532	0.00178347	0.00158531	0.000462382	0.00746417	0.0007266	0.000594491	0.00482198	0.00416144	0.00184953
p__Latescibacteria	6.61e-05	0	0.000990818	0	0	0	0	0	0.000132109	0.000462382	0	0	0	0	0	0	0.000264218	0	0	0.0007266	0.000132109	0.00118898	0.000132109	0	0.000132109	0.000132109	0	0	0.000396327	0	0.00105687	0	6.61e-05	0.000264218	0.0007266	0	0	0	0	0	0	0	0.000132109	6.61e-05	0	0	0.000132109	6.61e-05	0
p__Nitrospirae	0.000858709	6.61e-05	0.00620913	0	6.61e-05	6.61e-05	0.000198164	0.000264218	0.00191558	0.00297246	0.000264218	6.61e-05	0.000462382	0.000132109	0.000198164	0.000132109	0.00204769	0	0	0.00482198	6.61e-05	0.00475593	0.000792655	0.000594491	0.00125504	0.00165136	0	0.000792655	0.00151925	0.000198164	0.00706784	0.00369906	0.00125504	0.00118898	0.00455777	0.00369906	0.000198164	0	0	0.000198164	0.000132109	6.61e-05	0.000198164	0.00138715	0.000198164	0	0.000792655	0.00125504	0.000462382
p__Fusobacteria	0.194861	0.00171742	0.0116917	0.0226567	0.000792655	0.003633	0.0519189	0.0621573	0.0662527	0.0912213	0.00786049	0.00878526	0.0684325	0.0930709	0.178413	0.00112293	0.0312438	0.0546271	0.0109651	0.0522492	0.0536363	0.0402272	0.0681683	0.0164476	0.132572	0.0893718	0.0261576	0.0122201	0.157078	0.0727921	0.033886	0.0079926	0.0667151	0.0480877	0.0296585	0.0788031	0.0348768	0.0562124	0.172667	0.0137393	0.0891737	0.0925424	0.096902	0.0239118	0.00812471	0.00667151	0.0397648	0.029064	0.05324
p__Proteobacteria	0.459079	0.0404914	0.459476	0.234428	0.117841	0.497853	0.228747	0.309334	0.289913	0.188388	0.227756	0.338199	0.289781	0.258339	0.462514	0.853161	0.297246	0.473215	0.331858	0.406302	0.30788	0.180461	0.104432	0.206619	0.320629	0.110047	0.0842196	0.208468	0.113218	0.303323	0.254971	0.102054	0.332651	0.309201	0.511857	0.705265	0.187793	0.61226	0.291631	0.367726	0.246846	0.308541	0.319374	0.188454	0.823502	0.93421	0.403263	0.585574	0.422023
p__WS6	0	0	0.000132109	0	0	0	0	0	0	0	0	0	0	0	6.61e-05	0	0	0	0	6.61e-05	0	0	0	0	0	0	0	0	0	0	6.61e-05	0	0	0	6.61e-05	0	0	0	0	0	0	0	0	0	0	0	0	0	0
p__Elusimicrobia	0	0	0.000396327	0	0	0	0	0	0	0	6.61e-05	0	6.61e-05	0	0	0	6.61e-05	0	0	0.000132109	0	0.000330273	6.61e-05	0	0	0	0	0	6.61e-05	0	0	0	0	0	0	0	0	0	0	0	0	0	0	0	0	0	0	0	0
p__Synergistetes	0	6.61e-05	0	6.61e-05	0	0.000528436	0.000132109	6.61e-05	0.000462382	0.000528436	0.000264218	0	0.00284035	0.000594491	0.000660546	0.000264218	0.000330273	0	6.61e-05	0.000330273	0	0.000990818	0.000198164	0.000330273	0.000330273	6.61e-05	0.000924764	0.00673757	0.000132109	0.0110311	0.000264218	6.61e-05	6.61e-05	0	0.000330273	0	0	0	0	0	6.61e-05	0.000594491	0	0.000462382	0	0	6.61e-05	0.000264218	0.000528436
p__Tenericutes	0.0007266	0.000132109	0.078671	0.00330273	6.61e-05	0.000132109	0	0	0.00416144	0.00733206	0.000264218	0.00924764	0.0367263	0.00184953	0.0112953	0.000132109	0.0112953	0.00151925	6.61e-05	0.0104366	0.00211375	0.0123522	0.00495409	0	0.012154	0.00825682	0.00125504	0.00852104	0.00158531	6.61e-05	0.00587886	0.000924764	0.00482198	0.0007266	0.00640729	0	0.00224586	6.61e-05	0.000198164	0	0.000396327	0.000660546	0.000264218	6.61e-05	0	0	0.00198164	6.61e-05	0.000660546
p__Acetothermia	0	0	0	0	0	0	0	0	0	0	0	0	0	0	0	0	0	0	0	0	0	0	0	0	0	0	0	0	0	0	0	0	0	0.000396327	0	0	0	0	0	0	0	0	0	0	0	0	0	0	0
p__Fibrobacteres	0	0	0.000132109	0	0	0	0	0	6.61e-05	0	0	0	0	0	0	0	6.61e-05	0	0	0	0	0	0	6.61e-05	0	0	0	0	0	6.61e-05	6.61e-05	0	6.61e-05	0	0	0	0	0	0	0	0	0	0	6.61e-05	0	6.61e-05	6.61e-05	0	0
p__Aminicenantes	0	0	0	0	0	0	0	0	0	0	0	0	0	0	0	0	0	0	0	0	0	0	0	0	0	0	0	0	0	0	0	0	0	0.003633	0	0	0	0	0	0	0	0	0	0	0	0	0	0	0
p__Spirochaetae	0.000132109	0.000990818	0.00317062	0.00502015	0	0.00746417	0	0.0139375	0.0021798	0.0148623	0.01691	0.0162494	0.133298	0.00693573	0.0634124	0.000198164	0.00105687	0.00667151	0.00330273	0.0139375	0.00125504	0.0385098	0.00204769	0.0014532	0.00924764	0.00211375	0.00832288	0.0796618	0.00574675	0.000264218	0.012154	0.00383117	0.00594491	0.00204769	0.00686967	0	0.00224586	0.000330273	0.000792655	6.61e-05	0.0297906	0.014532	0.00112293	0.00204769	0.000792655	0.000198164	0.00257613	0.00482198	0.00931369
p__Gemmatimonadetes	0.00442566	0.00191558	0.0148623	0.00587886	0.000132109	0.003633	0.00105687	0.00125504	0.00462382	0.00647335	0.00244402	0	0.00118898	0	0.00112293	0.000594491	0.00541647	0.000330273	0	0.0132109	0.000132109	0.0164476	0.00303851	0.00211375	0.0021798	0.00297246	0	0.00132109	0.00389722	0.00488804	0.0152586	0.00449171	0.00396327	0.00323667	0.0110972	0.00766233	6.61e-05	0.000198164	0.00237796	0.000396327	0.00105687	0.000792655	0.00105687	0.00693573	0.00118898	0.000594491	0.00468987	0.00442566	0.00237796
p__Parcubacteria	0	0	0.00270824	6.61e-05	0	0	0	0	0.000198164	0.000396327	0.000198164	0	6.61e-05	0	0.00105687	0	0	0	0	0.00138715	0	0.000198164	0	6.61e-05	0	0	0	0	6.61e-05	0.000132109	0.00237796	0.000264218	0	0.000132109	0.000528436	0	0	0	0	0	0	0	6.61e-05	0.000528436	0	6.61e-05	0.000264218	0.000132109	0
p__Microgenomates	0	0	6.61e-05	0	0	0	0	0	0	0	0	0	0	0	0	0	0	0	0	0	0	6.61e-05	0	0	0	0	0	0	0	0	0.000132109	0	0	0	0.000330273	0	0	0	0	0	0	0	0	0	0	0	0	0	0
p__Gracilibacteria	0	0	0.000594491	0	0	0	0	0	6.61e-05	0.00105687	6.61e-05	0	0	0.000462382	0.000198164	0	0	0.000132109	0	0.00224586	0	0	0.000264218	0	0	0	0.000924764	0.000198164	6.61e-05	0	0.000330273	6.61e-05	0	0	0.000330273	0	0	0.00112293	0	0	0	0	0	0	6.61e-05	0	0	0	6.61e-05
p__TM6_Dependentiae	0	0	0.000528436	0	0	0	6.61e-05	0	0	0	0	0	0	0	0	0	6.61e-05	0	0	6.61e-05	0	6.61e-05	0	0	0	0	0	0	0	0	0	0	0	0	6.61e-05	0	0	0	0	0	0	0	0	6.61e-05	0	0	0	0	0
p__Bacteroidetes	0.165533	0.199022	0.269437	0.0974305	0.630887	0.122795	0.13779	0.350552	0.253716	0.411784	0.194068	0.214809	0.358346	0.285422	0.219037	0.019354	0.385693	0.213687	0.26904	0.265077	0.264284	0.144924	0.432063	0.369839	0.352797	0.189907	0.0615629	0.107405	0.152124	0.274457	0.195588	0.098091	0.355836	0.131316	0.169166	0.0379814	0.132307	0.128674	0.260717	0.0221283	0.195654	0.27307	0.279477	0.0803884	0.0406236	0.0263558	0.242684	0.135214	0.258405
p__Firmicutes	0.061761	0.703151	0.0379153	0.472686	0.23522	0.331462	0.494947	0.174714	0.296915	0.20794	0.520906	0.269635	0.0801902	0.272211	0.0515886	0.0783407	0.20074	0.175309	0.363168	0.112227	0.309928	0.438338	0.330075	0.238259	0.1331	0.457296	0.811811	0.244534	0.166788	0.228747	0.266398	0.757448	0.112887	0.454521	0.16038	0.0918158	0.549772	0.147962	0.213026	0.106546	0.419645	0.262699	0.273994	0.651826	0.10463	0.0201466	0.269833	0.207742	0.231653
p__Actinobacteria	0.0264879	0.0260255	0.0487483	0.0104366	0.0130788	0.021798	0.0752361	0.0733206	0.0572693	0.0441244	0.0226567	0.142215	0.0198164	0.0621573	0.0050862	0.0431997	0.0449832	0.0719334	0.0189577	0.0554198	0.0420107	0.0684325	0.031508	0.075038	0.01691	0.126098	0.00277429	0.042407	0.38021	0.0910892	0.150142	0.00845498	0.0838232	0.0305172	0.0516547	0.0513904	0.0682344	0.0394346	0.0428694	0.461325	0.0107008	0.0214017	0.0079926	0.0220622	0.0151265	0.00931369	0.0221283	0.0176366	0.0143999
p__Deferribacteres	0	0	0	0	0	0	0	0	0	0	0	0	0	0	0	0	0	0	0	0	0	0	0.000528436	0	0	0	0	0	0	0	0	0	6.61e-05	0	0	0	0	0	0	0	0	0	0	0	0	0	0	0	0
p__BRC1	0	0	0.000264218	0	0	0	0	0	0	6.61e-05	0	0	0	0	6.61e-05	0	0	0	0	6.61e-05	0	6.61e-05	6.61e-05	0	0	0	0	0	0	0	0.000594491	0	0	0	0	0	0	0	0	0	0	0	0	0	0	0	0	0	0
p__SR1_Absconditabacteria	0.00845498	0	0	0	0	0	0	0	0.000132109	0.000198164	0	0	0.000330273	0.00647335	0	0	0.000264218	0.000132109	0	6.61e-05	0.000528436	0.000660546	0.0007266	0.000132109	0.00766233	0.000132109	0	0	0	0	6.61e-05	0.000330273	0.00350089	0	0.000462382	0.00482198	6.61e-05	0.000924764	0	0.000198164	0	0	6.61e-05	6.61e-05	0	0	0.000264218	6.61e-05	0
[truncated: 51 more columns]
