# Supplementary material for: Characterization of Microbiota in Cancerous Lung and the Contralateral Non-Cancerous Lung Within Lung Cancer Patients
Source: Front Oncol. 2020 Aug 24;10:1584. doi: 10.3389/fonc.2020.01584 (PMC7476634; doi:10.3389/fonc.2020.01584)
Supplement: Supplementary file 2 [file Table_2.XLSX]

## Sheet: Sheet1
Supplementary Table 2. Relative abuncance of each class in each sample.
	Cancer01	Cancer02	Cancer03	Cancer04	Cancer05	Cancer06	Cancer07	Cancer08	Cancer09	Cancer10	Cancer11	Cancer12	Cancer13	Cancer14	Cancer15	Cancer16	Cancer17	Cancer18	Cancer19	Cancer20	Cancer21	Cancer22	Cancer23	Cancer24	Cancer25	Cancer26	Cancer27	Cancer28	Cancer29	Cancer30	Cancer31	Cancer32	Cancer33	Cancer34	Cancer35	Cancer36	Cancer37	Cancer38	Cancer39	Cancer40	Cancer41	Cancer42	Cancer43	Cancer44	Cancer45	Cancer46	Cancer47	Cancer48	Cancer49
c__Bacteroidia	0.109915	0.196777	0.16441	0.0893058	0.6295	0.118172	0.137063	0.331858	0.240901	0.395006	0.166854	0.205298	0.349297	0.280137	0.207874	0.0110972	0.373208	0.179933	0.227426	0.233569	0.250611	0.136403	0.426316	0.358214	0.342097	0.183235	0.0573354	0.101526	0.138186	0.270956	0.158465	0.0961754	0.33384	0.126561	0.143074	0.0350089	0.121276	0.121739	0.238919	0.0206751	0.188916	0.267125	0.273532	0.075038	0.037519	0.0233173	0.23304	0.129137	0.244732
c__Verrucomicrobiae	0.000462382	0	0.00125504	0	0	0	0	0	6.61e-05	0.000594491	0	0	0.000132109	0	0.000462382	0	0	0	0	0.000330273	6.61e-05	0	0	0.000132109	0	0	0	0	0	0	0.0014532	0	0.000132109	0	0.00125504	0	0	0.000528436	0	0	0.000132109	0	6.61e-05	0.000396327	0	0	0.000264218	0.000198164	0.000198164
c__Coriobacteriia	0.00125504	0.00673757	0.000198164	0.000132109	0.000132109	0.000264218	0	0	0.00706784	0.00165136	0.00151925	6.61e-05	0.000462382	0.00270824	0.000462382	0.000264218	0.00376511	0.000330273	0.00627518	0.00165136	0.0110311	0.00132109	0.00317062	0.00264218	0.00231191	0.00198164	6.61e-05	6.61e-05	0.00158531	0.000264218	0.00184953	6.61e-05	0.00191558	0.00515226	0.00165136	6.61e-05	0.00204769	0.0058128	0.00482198	0.000462382	0.00184953	0.00369906	0.000462382	0.000264218	0.000660546	0.000462382	0.000792655	0.000132109	0.0007266
c__JTB23	0	0	0	0	0	0	0	0	0	0	0	0	0	0	0	0	0	0	0	0	0	0	0	0	0	0	0	0	0	0	0	0	0	0	0	0	0	0	0	0	0	0	0	0	0	0	0	0	0
c__vadinHA49	0	0	0.000330273	0	0	0	0	0	0	0.000264218	0	0	0	0	6.61e-05	0	0	0	0	0.000264218	0	0	0	0	0	0	0	0	0	0	0.000264218	0	0	0	0	0	0	0	0	0	6.61e-05	0	0	0	0	0	0	0	0
c__Oligosphaeria	0	0	0	0	6.61e-05	0	0	0	0	0	0	0	0	0	0	0	0	0	0	0	0	0	0	0	0	0	0	0	0	0	0	0	0	0	0	0	0	0	0	0	0	0	0	0	0	0	0	0	0
c__AT-s3-28	0	0	0	0	0	0	0	0	0	0	0	0	0	0	0	0	0	0	0	6.61e-05	0	0	0	0	0	0	0	0	0	0	0	0	0	0	0	0	0	0	0	0	0	0	0	0	0	0	0	0	0
c__Solibacteres	0.00118898	6.61e-05	0.00561464	6.61e-05	6.61e-05	6.61e-05	6.61e-05	0	0.00165136	0.000660546	0	0	0.000396327	0	0.000462382	0	0.00138715	6.61e-05	0	0.003633	0	0.00409538	0.000594491	0.00270824	0.000264218	0.000264218	0	0	0.000462382	0.000132109	0.00198164	0.00158531	0.00158531	0.0007266	0.00488804	0	0	0	0	0	0	0	0	0.000792655	0.000132109	0	0.000132109	0.000396327	0.000198164
c__Longimicrobia	0.0007266	0.000528436	0.000198164	0.000396327	0	0.00264218	0.000264218	0.000198164	6.61e-05	6.61e-05	0	0	0	0	0	6.61e-05	0.000132109	0	0	0.000462382	0	0.000330273	0	0	0	0	0	0.000330273	0	0.00112293	0.000132109	0	0.000132109	0.000330273	0.000198164	0	0	0	0	0	0	6.61e-05	6.61e-05	0.000330273	6.61e-05	6.61e-05	0.000132109	0.000264218	0.000132109
c__Mollicutes	0.0007266	0.000132109	0.078671	0.00330273	6.61e-05	0.000132109	0	0	0.00416144	0.00733206	0.000264218	0.00924764	0.0367263	0.00184953	0.0112953	0.000132109	0.0112953	0.00151925	6.61e-05	0.0104366	0.00211375	0.0123522	0.00495409	0	0.012154	0.00825682	0.00125504	0.00852104	0.00158531	6.61e-05	0.00587886	0.000924764	0.00482198	0.0007266	0.00640729	0	0.00224586	6.61e-05	0.000198164	0	0.000396327	0.000660546	0.000264218	6.61e-05	0	0	0.00198164	6.61e-05	0.000660546
c__Cytophagia	0	0.000594491	0.00495409	0.000528436	0	0.000594491	0.000594491	0.000396327	0.000198164	0.00231191	0.000264218	0	0.000660546	0	0.00165136	0.00733206	0.000792655	0	0.000198164	0.00462382	6.61e-05	0.000528436	0.000198164	6.61e-05	0.000396327	0.000264218	0.000132109	0.000396327	0.000462382	0.00105687	0.0065394	0.000528436	0.000528436	0.00138715	0.00468987	0	0	0	0	6.61e-05	6.61e-05	0.00270824	0.000330273	0.00118898	0.000198164	0.000396327	0.000594491	0.000792655	0.000132109
c__Candidatus_Magasanikbacteria	0	0	0.00184953	0	0	0	0	0	0	0.000396327	0	0	6.61e-05	0	0.000990818	0	0	0	0	0.0007266	0	6.61e-05	0	0	0	0	0	0	6.61e-05	0	0.00151925	0	0	0	0	0	0	0	0	0	0	0	0	6.61e-05	0	0	0	0	0
c__Actinobacteria	0.0126825	0.0180989	0.0251007	0.00964397	0.0129467	0.0208072	0.0655261	0.0715371	0.0406236	0.0332254	0.0128806	0.142149	0.0170421	0.059383	0.00369906	0.0425391	0.0313099	0.0713389	0.0126825	0.032697	0.0306493	0.0396327	0.0238457	0.0568069	0.0110311	0.119361	0.00270824	0.0289319	0.371359	0.0833609	0.126098	0.00548253	0.0717353	0.0213356	0.0277429	0.0225907	0.0646014	0.0336218	0.037519	0.434837	0.00594491	0.0126164	0.00680362	0.0137393	0.0132109	0.0065394	0.0167118	0.00911553	0.0108329
c__WCHB1-32	0	0	0.000198164	0	0	0	0	0	0	0.000198164	0	0	0	0	0	0	0	0	0	0.000396327	0	0	0	0	0	0	0	0	0	0	0.000396327	0	0	0	0.000462382	0	0	0	0	0	0	0	0	0	0	0	0	0	0
c__Limnochordia	0	0	0	0	0	0	0	0	0	0	0	0	0	0	0	0	0	0	0	0	0	0	6.61e-05	0	0	0	0	0	0	0	0	0	0	0	0	0	0	0	0	0	0	0	0	0	0	0	0	0	0
c__PAUC43f_marine_benthic_group	0	6.61e-05	0	0	0	0	0	0	0	0	0	0	0	0	0	0	0	0	0	0	0	0	0	0	0	0	0	0	0	0	0	0	0	0	0	0	0	0	0	0	0	0	0	0	0	0	0	0	0
c__Subgroup_18	0	0	0.000132109	0	0	0	0	0	0	6.61e-05	0	0	0	0	0	0	6.61e-05	0	0	0.000132109	0	6.61e-05	6.61e-05	0	0	0	0	0	0.000132109	0	0.000132109	0	0.000132109	6.61e-05	0.000396327	0	0	0	0	0	0	0	0	6.61e-05	0	0	0	0	6.61e-05
c__WCHB1-41	0	0	0.000132109	0	6.61e-05	0	0	0	0	6.61e-05	0	0	6.61e-05	0	0	0	0	0	0	6.61e-05	0	0.000132109	0	0	0	6.61e-05	0	0	0	0	0.000132109	0.000858709	0	0	0.000198164	0	0	0	0	0	0	0	0	0	0	0	0	0	0
c__BD7-11	0	0	0	0	0	0	0	0	0	0	0	0	0	0	0	0	0	0	0	0	0	0	0	0	0	0	0	0	0	0	0	0	0	0	0	0	0	0	0	0	0	0	0	0.000132109	0	0	6.61e-05	6.61e-05	0
c__Bacteroidetes_vadinHA17	0	0	0	0	0	0	0	0	0	0	0	0	0	0	0	0	0	0	0	0	0	0	0	0	0	0	0	0	0	0	0	0	0	0.00191558	0	0	0	0	0	0	0	0	0	0	0	0	0	0	0
c__Ardenticatenia	0.000396327	0.000132109	0.000198164	0	0	0	0	0	0	0.000132109	0	0	0	0	0	0	0	0	0	0	0	6.61e-05	0	0.000396327	0	6.61e-05	0	0	0.000132109	0	6.61e-05	0.000462382	0.000132109	0.000132109	6.61e-05	0	0	0	0	0	0	6.61e-05	0	0.000198164	0	0	0.000198164	0.000264218	0
c__Unknown_Class	0	0.00528437	6.61e-05	6.61e-05	6.61e-05	0	0	0	0.00224586	0.000924764	0	0	0.000660546	0.00132109	6.61e-05	6.61e-05	0.000132109	6.61e-05	0	0.00468987	0.00852104	0.00184953	0.00257613	0	0.00178347	0	0.000264218	6.61e-05	0.000924764	0	0.00112293	0.000198164	0.00330273	0	0.000264218	0	0.00402933	0.000528436	0	0	6.61e-05	0.000594491	6.61e-05	6.61e-05	0.000792655	0	0	0	0.000594491
c__Acidobacteria	6.61e-05	0	0.00118898	0	0	0	0	0	0.000330273	0.000396327	0	0	6.61e-05	0	0	0	6.61e-05	0	0	0.000924764	0	0.00191558	0.000264218	0.00237796	0.000198164	6.61e-05	0	0	0.000132109	0	0.000396327	0.000264218	0.000198164	0.000132109	0.000990818	0	0	0	0	0	0	0	0	6.61e-05	0	0	6.61e-05	0	0
c__SAR202_clade	0	0	6.61e-05	0	0	0	0	0	0	0	0	0	0	0	0	0	0	0	0	0	0	0	0	0.000198164	0	0	0	0	0	0	0	0	0	0	0	0	0	0	0	0	0	0	0	0	0	0	0	0	0
c__Gemmatimonadetes	0.00343484	0.00132109	0.0142678	0.00541647	0.000132109	0.000990818	0.0007266	0.00105687	0.0043596	0.00607702	0.00231191	0	0.00118898	0	0.00105687	0.000528436	0.0050862	0.000330273	0	0.0122861	0.000132109	0.0146641	0.0029064	0.00204769	0.00198164	0.00277429	0	0.000264218	0.00350089	0.003633	0.0140696	0.00356695	0.00356695	0.00231191	0.00997424	0.00766233	6.61e-05	0.000132109	0.00237796	0.000330273	0.000858709	0.000594491	0.000594491	0.00528437	0.00105687	0.000330273	0.00402933	0.00317062	0.00184953
c__Chthonomonadetes	0	0	0	0	0	0	0	0	0	0	0	0	0	0	0	0	0	0	0	6.61e-05	0	0	0	0	0	0	0	0	0	0	0	0	0	0	0	0	0	0	0	0	0	0	0	0	0	0	0	6.61e-05	0
c__BD2-11_terrestrial_group	0.000198164	0	0.000198164	0	0	0	0	0	0	0	0	0	0	0	0	0	0	0	0	0.000198164	0	0.000462382	6.61e-05	6.61e-05	0.000198164	0.000132109	0	0	0.000198164	6.61e-05	0.000660546	0.000198164	6.61e-05	0	0.000198164	0	0	0	0	0	6.61e-05	6.61e-05	0	0.000132109	0	6.61e-05	0.000132109	0.000396327	6.61e-05
c__Nitrospira	0.000858709	6.61e-05	0.00620913	0	6.61e-05	6.61e-05	0.000198164	0.000264218	0.00191558	0.00297246	0.000264218	6.61e-05	0.000462382	0.000132109	0.000198164	0.000132109	0.00204769	0	0	0.00482198	6.61e-05	0.00475593	0.000792655	0.000594491	0.00125504	0.00165136	0	0.000792655	0.00151925	0.000198164	0.00706784	0.00369906	0.00125504	0.00118898	0.00455777	0.00369906	0.000198164	0	0	0.000198164	0.000132109	6.61e-05	0.000198164	0.00138715	0.000198164	0	0.000792655	0.00125504	0.000462382
c__Bacteroidetes_Incertae_Sedis	0	0	0	0	0	0	0	0	0	0	0	0	0	0	0	0	0	0	0	0	0	0	0	0	0	0	0	0	0	0	6.61e-05	0	0	0	0	0	0	0	0	0	0	0	0	6.61e-05	0	0	0.000264218	6.61e-05	0
c__Bacilli	0.0352071	0.311844	0.0168439	0.435564	0.0463042	0.307682	0.483916	0.0228549	0.16441	0.0889094	0.440848	0.230795	0.0237136	0.196512	0.0130127	0.0696876	0.132572	0.110509	0.187793	0.0503336	0.192285	0.253319	0.0882489	0.141555	0.0845498	0.202127	0.801638	0.190633	0.0780765	0.101922	0.0624216	0.723892	0.0688949	0.367462	0.126296	0.0674417	0.424401	0.0647335	0.0759627	0.0457098	0.346588	0.0942599	0.173591	0.623621	0.083493	0.0103706	0.169232	0.157144	0.163947
c__Deltaproteobacteria	0.00310456	0.00264218	0.0258273	0.000462382	0	0.000396327	0.000264218	0.000792655	0.00356695	0.0113614	0.000924764	0	0.00284035	6.61e-05	0.00356695	0.000330273	0.0043596	6.61e-05	0	0.0260916	0.000264218	0.0134751	0.00251007	0.00383117	0.00284035	0.00224586	0.000132109	0.00158531	0.00389722	0.00224586	0.0207411	0.00376511	0.0050862	0.00515226	0.0201466	0.00251007	0.000132109	0	0.000594491	0.000132109	0.000924764	0.000528436	0.0007266	0.00601097	0.0007266	0.00105687	0.00310456	0.00429355	0.00224586
c__Subgroup_9	0	0	0	0	0	0	0	0	0	0	0	0	0	0	0	0	0	0	0.000132109	0	0	0	0	0	0	0	0	0	0	0	0	0	0	0	0	0	0	0	0	0	0	0	0	0	0	0	0	0	0
c__Sphingobacteriia	0.0021798	0.00112293	0.0225907	0.000462382	0	0.000528436	6.61e-05	0.000264218	0.00449171	0.00792655	0.000462382	0.000198164	0.00237796	0.000264218	0.00620913	0.000594491	0.00112293	6.61e-05	0.0007266	0.0150604	0.000330273	0.00317062	0.0014532	0.0021798	0.0021798	0.000528436	0.000660546	0.000528436	0.000594491	0.00178347	0.0203448	0.000660546	0.00482198	0.000924764	0.00865315	0	0	0	0.000462382	0	0.00495409	0.000396327	0.000330273	0.00231191	0.000264218	0.00211375	0.00118898	0.00138715	0.00118898
c__Thermoplasmata	0	0	0	0	0	0	0	0	0	0	0	0	0	0	0	0	0	0	0	0	0	0	0	0	0	0	0	0	0	0	0	0	0	0.000396327	0	0	0	0	0	0	0	0	0	0	0	0	0	0	0
c__Clostridia	0.00733206	0.376379	0.0139375	0.0127485	0.187859	0.00554858	0.000858709	0.0431336	0.0145981	0.0177026	0.00812471	0.0113614	0.0214677	0.0128146	0.0297906	0.00468987	0.0166457	0.0151925	0.0177026	0.0275448	0.00971002	0.15067	0.0758306	0.00535042	0.0240439	0.0122201	0.00554858	0.0124183	0.0185613	0.123654	0.186274	0.0282714	0.0123522	0.0131449	0.0208732	0.013343	0.031442	0.0209393	0.014532	0.00284035	0.0173063	0.0151265	0.0106348	0.00686967	0.00442566	0.00244402	0.0140696	0.0132109	0.0204109
c__MB-A2-108	0.000858709	6.61e-05	0.00323667	0	0	0	0.00832288	0.000132109	0.00125504	0.00118898	0.000396327	0	0.000528436	0	0.000132109	0	0.00105687	0	0	0.00264218	0	0.003633	0.000594491	0.0007266	0.000660546	0.000594491	0	0.000330273	0.00118898	0.0007266	0.00237796	0.000330273	0.00112293	0.000264218	0.00270824	0.00125504	6.61e-05	0	0	0.000198164	0.000132109	0	0	0.000462382	6.61e-05	0	0.000198164	0.00171742	0
c__Spirochaetes	0.000132109	0.000990818	0.00317062	0.00502015	0	0.00746417	0	0.0139375	0.0021798	0.0148623	0.01691	0.0162494	0.133298	0.00693573	0.0634124	0.000198164	0.00105687	0.00667151	0.00330273	0.0139375	0.00125504	0.0385098	0.00204769	0.0014532	0.00924764	0.00211375	0.00832288	0.0796618	0.00574675	0.000264218	0.012154	0.00383117	0.00594491	0.00204769	0.00686967	0	0.00224586	0.000330273	0.000792655	6.61e-05	0.0297906	0.014532	0.00112293	0.00204769	0.000792655	0.000198164	0.00257613	0.00482198	0.00931369
c__Candidatus_Falkowbacteria	0	0	0	0	0	0	0	0	0	0	0	0	0	0	0	0	0	0	0	0	0	0	0	0	0	0	0	0	0	0	0	0	0	0	0.000132109	0	0	0	0	0	0	0	0	0	0	0	0	0	0
c__Spartobacteria	0	0	0.000858709	0	0	0	0	0	0.000198164	0.000330273	6.61e-05	0	0.000132109	0	0	0	0.000264218	0	0	0.000792655	0	0.000858709	0.000132109	0.000330273	0.000396327	0.000264218	0	0	0.000264218	0	0.0014532	0	0.000396327	0	0.000528436	0	0	0	0	0	0	0	0	0	0	0	0	0.000330273	0
c__SBR2076	6.61e-05	0	0	0	0	0	0	0	0	6.61e-05	0	0	0	0	0	0	0	0	0	0	0	0	0	0	0	0	0	0	0	0	0	0	0	0	0	0	0	0	0	0	0	0	0	0	0	0	0	0	0
c__Gammaproteobacteria	0.0947222	0.0153907	0.0383116	0.0986855	0.0208732	0.428892	0.119295	0.0258273	0.133364	0.0934672	0.141951	0.156615	0.061695	0.0961094	0.0354713	0.181188	0.122399	0.193936	0.127221	0.116652	0.176564	0.0711408	0.027809	0.035141	0.0899663	0.0433318	0.0419446	0.0734527	0.0376511	0.121739	0.0428694	0.0428034	0.146113	0.148028	0.258736	0.43781	0.0690931	0.386155	0.135016	0.0893718	0.154171	0.134157	0.153181	0.0587886	0.135478	0.180461	0.113614	0.169562	0.0718674
c__JG37-AG-4	0	0	0.000198164	0	0	0	0	0	6.61e-05	0.000198164	0	0	6.61e-05	0	0	0	0	0	0	0.000264218	0	0.000264218	0.000132109	6.61e-05	6.61e-05	0	0	0	6.61e-05	0	0.000132109	0	6.61e-05	0	0.000132109	0	0	0	0	0	0	0	0	0	0	0	0	0	0
c__Deferribacteres	0	0	0	0	0	0	0	0	0	0	0	0	0	0	0	0	0	0	0	0	0	0	0.000528436	0	0	0	0	0	0	0	0	0	6.61e-05	0	0	0	0	0	0	0	0	0	0	0	0	0	0	0	0
c__Chloroflexia	0.000132109	0	0.00158531	0	0	0	0	0.000132109	0.000132109	0.000396327	0.000330273	0	0	6.61e-05	0	6.61e-05	0.000330273	6.61e-05	0	0.000792655	0	0.000330273	0.000132109	0.000330273	0	0.000330273	0	0	6.61e-05	0.000528436	0.000990818	0.000990818	6.61e-05	0	0.000594491	0	0	0.000462382	6.61e-05	0	0.000528436	0.000132109	0	0.000858709	0.000132109	0.000198164	0.000858709	0.000528436	0.000330273
c__Pla4_lineage	0	0	0	0	0	0	0	0	0	0	0	0	0	0	0	0	0	0	0	6.61e-05	0	0	0	0	0	0	0	0	0	0	0	0	0	0	0	0.000528436	6.61e-05	0	0	0	0	0	0	0	0	0	0	0	0
c__Candidatus_Saccharibacteria_bacterium_UB2523	0	0	0	0	0	0	0	0	0.00178347	0.000132109	0	0	0.000264218	0.000198164	0	0	0	0	0	0.000198164	0	0	0.000198164	0.000132109	0	6.61e-05	0	0	0	0.000132109	0	0	0.000132109	0	0.000264218	0	0	0	0	0	0	0	0.000198164	0.000132109	0	6.61e-05	0	0.000858709	0.000330273
c__JG30-KF-CM66	0	0	0.000330273	0	0	6.61e-05	0	0	0.000330273	0.000198164	0	0	0	0	6.61e-05	0	0.000132109	6.61e-05	0	0.000264218	0	0.000396327	0	0	0.000132109	6.61e-05	0	0.00158531	6.61e-05	6.61e-05	0.000462382	0.000330273	6.61e-05	6.61e-05	0.000396327	0.000264218	0	0	0	0	6.61e-05	0	0	0.000198164	6.61e-05	0	0.000132109	0.000198164	0.000132109
c__TK10	0.000792655	0	0.00151925	0	0	0	0.000132109	0	0.000330273	0.000462382	6.61e-05	0	0.000132109	6.61e-05	6.61e-05	0	0.000594491	6.61e-05	0	0.00132109	6.61e-05	0.000660546	6.61e-05	0	0.000264218	6.61e-05	0	0	0.000462382	0.000396327	0.000528436	0.000264218	0.000462382	0.000462382	0.00105687	0.0014532	0	0	0	0.000132109	0.000132109	0.000330273	0.000132109	0.00138715	6.61e-05	0.000132109	0.0007266	0.000594491	6.61e-05
c__SHA-26	0	0	0	0	0	0	0	0	0	0	0	0	0	0	0	0	0	0	0	0	0	0	0	0	0	0	0	0	0	0	0	0	0	0	0	0	0	0	0	0	0	0	0	0	0	0	0	0	0
c__Subgroup_6	0.00118898	0.000132109	0.0132109	0	0	0.000198164	6.61e-05	0.000132109	0.00297246	0.0029064	6.61e-05	0	0.00118898	0	0.000132109	0.000132109	0.00336878	0.000132109	0	0.0105687	0	0.013343	0.00277429	0.000990818	0.000924764	0.00178347	0	0	0.00251007	0.000330273	0.00885131	0.00125504	0.00409538	0.00105687	0.0094458	0.00270824	6.61e-05	0.00224586	6.61e-05	0.0106348	0.000396327	0.000264218	0.000264218	0.00198164	0.000330273	0.000330273	0.000990818	0.00204769	0.0007266
c__Thermoleophilia	0.00231191	0	0.0117577	0.000198164	0	0.000264218	0.000198164	0.000396327	0.00495409	0.00482198	0.000660546	0	0.000924764	6.61e-05	0.000330273	0	0.0050862	0.000132109	0	0.00977608	0.000198164	0.0125504	0.00257613	0.00356695	0.00158531	0.00211375	0	0	0.00416144	0.00178347	0.0106348	0.00105687	0.00482198	0.0014532	0.010899	0.0207411	0.00132109	0	0.000528436	0.0256292	0.00112293	0.00251007	0.000462382	0.00330273	0.000660546	0.00105687	0.00158531	0.003633	0.00112293
c__S085	0	6.61e-05	0.00125504	0	0	0	0	6.61e-05	0.000594491	0.000990818	0	0	6.61e-05	0	0	0	0.000132109	0	0	0.00132109	0	0.000924764	0.000132109	0	0	0.000264218	0	6.61e-05	0.000396327	0	0.00138715	6.61e-05	0.000594491	6.61e-05	0.000924764	0	0.00132109	0	0	0	6.61e-05	0.000132109	0	0.000330273	6.61e-05	0.000132109	0.000132109	6.61e-05	0.000132109
c__Fimbriimonadia	0	0	0.000330273	0	0	0	0	0	0	6.61e-05	0	0	0	0	6.61e-05	0	6.61e-05	0	0	0.000264218	0	0.000594491	0.000132109	6.61e-05	0	6.61e-05	0	0	6.61e-05	0	0.000396327	0	0	0	6.61e-05	0	0	0	0.000198164	0	0	0	0	0.000132109	0	0	6.61e-05	6.61e-05	0
c__Subgroup_15	0	0	0	0	0	0	0	0	0	0.000264218	0	0	0	0	0	0	0	0	0	6.61e-05	0	6.61e-05	0	0	0	6.61e-05	0	0	0.000132109	0	0	0	6.61e-05	0	0	0	0	0	0	0	0	0	0	0	0	0	0	0	0
c__Gitt-GS-136	0.000396327	0.000198164	0.000396327	6.61e-05	0	0	0	0.000132109	0.000132109	0.000132109	6.61e-05	0	0	0	0	0	0.000132109	0	0	0.000396327	0	0.000594491	6.61e-05	0.000330273	0	0.000198164	0	0	6.61e-05	0.000528436	0.000198164	0.000198164	0.000132109	0.000132109	0.000264218	0.0007266	0	0	0	0	6.61e-05	6.61e-05	0	0.000528436	6.61e-05	0	0.000132109	0.000132109	6.61e-05
c__LD1-PB3	0	0	0	0	0	0	0	0	0	0	0	0	0	0	0	0	0	0	0	0	0	0	0	0	0	0	0	0	0	0	0	6.61e-05	0	0	0	0	0	0	0	0	0	0	0	0	0	0	0	0	0
c__Candidatus_Jorgensenbacteria	0	0	0.000132109	0	0	0	0	0	0.000132109	0	0.000198164	0	0	0	0	0	0	0	0	6.61e-05	0	6.61e-05	0	6.61e-05	0	0	0	0	0	6.61e-05	0	0	0	0	0	0	0	0	0	0	0	0	0	0	0	0	0	0	0
c__Pla3_lineage	0	0	0	0	0	0	0	0	0	6.61e-05	0	0	0	0	0	0	0	0	0	0	0	6.61e-05	0	0	0	0	0	0	0	0	0	0	0	0	0	0	0	0	0	0	0	0	0	6.61e-05	0	0	0	0	0
c__SB-5	0	0	0	0	0	0	0	0	0	0	0	0	0	0	6.61e-05	0	0	0	0	0	0	0	0	0	0	0	0	0	0	0	0	0	0	0.000264218	0	0	0	0	0	0	0	0	0	0	0	0	0	0	0
c__Chloroplast	0.00138715	0.0155228	0.000528436	0.143471	0.0007266	0.00667151	0.00772838	0.000198164	0.000396327	0.00178347	0.00336878	0.000462382	0	6.61e-05	0.000396327	0.000660546	0.000132109	6.61e-05	0.00165136	0.00251007	0.000132109	0.00132109	0.000264218	0.0007266	0.000396327	0.000396327	0	0.282912	0.000792655	0.00125504	0.000462382	0.000396327	0.000462382	0.000264218	0.00125504	0.000330273	0.000858709	0.000858709	6.61e-05	0.000132109	0.000264218	0.00284035	6.61e-05	0.000990818	0.000264218	0.000264218	0.000660546	0.000924764	0
c__Omnitrophica_Incertae_Sedis	0	0	0	0	0	0	0	0	0	6.61e-05	0	0	0	0	0	0	0	0	0	0	0	0	0	0	0	0	0	0	0	0	0	0	0	0	0	0	0	0	0	0	0	0	0	0	0	0	0	0	0
c__S0134_terrestrial_group	0	0	6.61e-05	6.61e-05	0	0	6.61e-05	0	0.000132109	0.000264218	6.61e-05	0	0	0	6.61e-05	0	0.000132109	0	0	0.000264218	0	0.000792655	6.61e-05	0	0	6.61e-05	0	0.0007266	0.000198164	6.61e-05	0.000264218	0.0007266	0.000198164	0.000594491	0.000594491	0	0	6.61e-05	0	6.61e-05	6.61e-05	6.61e-05	0.000264218	0.000792655	0	6.61e-05	0.000330273	0.000330273	6.61e-05
c__unidentified	0.0143338	0.00416144	0.00951186	0.00396327	0.00158531	0.00310456	0.00138715	0.0132109	0.00541647	0.00535042	0.000990818	0	0.00416144	0.0170421	0.000858709	0.00178347	0.00693573	0.00184953	0	0.0153907	0.00984213	0.00819077	0.0101724	0.0155228	0.0129467	0.0058128	0.00151925	0.0014532	0.00766233	0.00746417	0.0134091	0.00356695	0.0151265	0.00819077	0.00746417	0.00700178	0.00660546	0.007266	0.0139375	0.000660546	0.00462382	0.0194861	0.0182311	0.00607702	0.00244402	0.000924764	0.00383117	0.00237796	0.00251007
c__groundwater_metagenome	0	0	0	0	0	0	0	0	0	0	0	0	0	0	0	0	0	0	0	0.000198164	0	0	0	0	0	0	0	0	0	0	0	0	0	0	0	0	0	0	0	0	0	0	0	0	0	0	0	0	0
c__Cyanobacteria	0.0613647	0	0	0	0	0	0	6.61e-05	0	0	6.61e-05	0	0	0	0	0	0	0	0	0	0	0	0	0.0637427	0	0	0.000132109	0	0	0	0	0	0	0	0	0	0	0.000858709	0	6.61e-05	0.000132109	6.61e-05	0	0.000198164	6.61e-05	0	0	6.61e-05	6.61e-05
c__SJA-15	0	0	0	0	0	0	0	0	0	0	0	0	0	0	0	0	0	0	0	0	0	0	0	0	0	0	0	0	0	0	0	0	0	0.000198164	0	0	0	0	0	0	0	0	0	0	0	0	0	0	0
c__Verrucomicrobia_Incertae_Sedis	0	0	0	0	0	0	0	0	0	0	0	0	6.61e-05	0	0	0	0	0	0	0	0	6.61e-05	0	0	0	6.61e-05	0	0	0	0	0	0	0	0	0	0	0	0	0	0	0	0	0	0	0	0	0	0	0
c__Dehalococcoidia	0	0	0	0	0	0	0	0	0	0	0	0	0	0	0	0	0	0	0	0	0	0	0	0	0	0	0	0	0	0	0	0	0	0.000264218	0	0	0	0	0	0	0	0	0	0	0	0	0	0	0
c__Epsilonproteobacteria	0.0187595	0.000264218	0.109452	0.00118898	0	0.00891737	0	0.0101063	0.0276769	0.00878526	0.0274787	0.00957791	0.0223925	0.0161834	0.0926745	0.00151925	0.0137393	0.00858709	0.0189577	0.0632142	0.0190237	0.0108329	0.0161834	0.000858709	0.00977608	0.0186934	0.00700178	0.0214017	0.0247705	0.000462382	0.0087192	0.00191558	0.00673757	0.0324988	0.00482198	0.00231191	0.0341502	0.00627518	0.0128146	0.00132109	0.00964397	0.0324328	0.0147302	0.00376511	0.00198164	0.000990818	0.0058128	0.00786049	0.0113614
c__P2-11E	6.61e-05	0	0.000330273	0	0	0	0	0	0.000132109	0	6.61e-05	0	6.61e-05	0	0	0	6.61e-05	6.61e-05	0	0.000330273	0	0.000396327	0	6.61e-05	0	6.61e-05	0	0	0	0	0.000132109	0	0	0	0.000594491	0	0	0	0	0	0	0	0	6.61e-05	0	0	0	0	0
c__SJA-68	0	0	0	0	0	0	0	0	0	0	0	0	0	0	0	0	0	0	0	0	0	0	0	0	0	0	0	0	0	0	0	0	0	0.000792655	0	0	0	0	0	0	0	0	0	0	0	0	0	0	0
c__Subgroup_17	6.61e-05	0	0.00151925	0	0	0	0	0	0.000462382	0.000594491	0	0	6.61e-05	0	6.61e-05	0	0.0007266	0	0	0.00198164	0	0.00237796	0.000198164	0.000330273	0.000132109	0.000198164	0	0	0.000132109	0	0.00171742	0	0.000594491	0.000462382	0.00158531	0.00118898	0	0	0	0.000132109	0	6.61e-05	6.61e-05	0.000264218	6.61e-05	0	6.61e-05	6.61e-05	0
c__Chlorobia	0	0	0.00105687	0	0	0	0	0	6.61e-05	0.000198164	0	0	0	0	0.000330273	0	0.000132109	0	0	0.0007266	6.61e-05	0.000264218	0.000198164	0	6.61e-05	0	0	0	6.61e-05	6.61e-05	0.0014532	6.61e-05	6.61e-05	0.000198164	0.000264218	0	0	0	0	0	6.61e-05	0	6.61e-05	6.61e-05	6.61e-05	6.61e-05	0.000264218	0	6.61e-05
c__Bacteroidetes_VC2.1_Bac22	0	0	0	0	0	0	0	0	0	0	0	0	0	0	0	0	0	0	0	0	0	0	0	0	0	0	0	0	0	0	6.61e-05	0	0	0	0	0	0	0	0	0	0	0	0	0	0	0	6.61e-05	0	0
c__Gracilibacteria_bacterium_canine_oral_taxon_394	0	0	0	0	0	0	0	0	0	0	0	0	0	0.000462382	0	0	0	0.000132109	0	0	0	0	6.61e-05	0	0	0	0.0007266	0.000198164	6.61e-05	0	6.61e-05	6.61e-05	0	0	0.000264218	0	0	0.00112293	0	0	0	0	0	0	0	0	0	0	0
c__Armatimonadia	0	0	0.000858709	0	0	0	0	0	6.61e-05	0	0	0	0	0	0.000198164	0	0	0	0	0	0	0.000132109	6.61e-05	0	0	0	0	0	0	0	0.00132109	0	0	0	0.000132109	0	0	0	0	0	0	0	0	0	0.000132109	6.61e-05	6.61e-05	0.000132109	6.61e-05
c__Elusimicrobia	0	0	0.000396327	0	0	0	0	0	0	0	6.61e-05	0	6.61e-05	0	0	0	6.61e-05	0	0	0.000132109	0	0.000330273	6.61e-05	0	0	0	0	0	6.61e-05	0	0	0	0	0	0	0	0	0	0	0	0	0	0	0	0	0	0	0	0
c__Deinococci	0	0.000396327	0	0	6.61e-05	0	0	0	0.000132109	0	0	0.000330273	0	0	0	0.000462382	0.000462382	0	0.000462382	0	0	0	0	0	0.000132109	0	0.000132109	0.00112293	0.000396327	0	0	0	0	0	0	0.000198164	0.00852104	0	0	0	0	0	0	0	0.000528436	0.000132109	6.61e-05	0	6.61e-05
c__Holophagae	0.000330273	0	0.00297246	0	0	0	6.61e-05	0.000132109	0.000858709	0.000462382	0.000198164	0	0.000330273	0	6.61e-05	0	0.00118898	0	6.61e-05	0.00317062	0	0.00343484	0.000528436	0.000198164	0.000264218	0.0007266	0	0.000330273	0.000528436	0.000132109	0.00251007	0.000396327	0.00118898	0.000264218	0.00323667	0.000924764	0	0.000924764	0.000132109	6.61e-05	0.000132109	6.61e-05	0.000198164	0.00125504	0.000132109	0	0.000132109	0.000132109	0.000198164
c__SPOTSOCT00m83	0	0	6.61e-05	0	0	0	0	0	0	0	0	0	0	0	0	0	0	0	0	6.61e-05	0	0	0	6.61e-05	6.61e-05	0	0	0	0	6.61e-05	0	0	0	0	0	0	0	0	0	0	0	0	0	0	0	0	0	0	0
c__Planctomycetacia	6.61e-05	0	0.000198164	6.61e-05	0	0	0	6.61e-05	6.61e-05	0	0	0	6.61e-05	0	0	0	6.61e-05	0	0	6.61e-05	0	6.61e-05	0	0	0	6.61e-05	0	0	6.61e-05	0	0.000198164	0	0	0	0.000198164	6.61e-05	0	0	0.000396327	0.014532	0	0	0	0	6.61e-05	0	6.61e-05	0	0
c__Flavobacteriia	0.0534381	0.000528436	0.0772838	0.00713389	0.00138715	0.00350089	6.61e-05	0.0180329	0.00812471	0.00620913	0.0264879	0.00931369	0.00601097	0.00502015	0.00323667	0.000330273	0.0105687	0.0336878	0.0406896	0.0114274	0.013277	0.00468987	0.00409538	0.00865315	0.00812471	0.00587886	0.00336878	0.00495409	0.0128806	0.000660546	0.00971002	0.0007266	0.0166457	0.000264218	0.0122861	0.00297246	0.0110311	0.00693573	0.0213356	0.00138715	0.00171742	0.00284035	0.00528437	0.00165136	0.00244402	0.000528436	0.00753022	0.00383117	0.0122861
c__Ktedonobacteria	0	0	0	0	0	0	0	0	0	0	0	0	0	0	0	0	6.61e-05	0	0	0	0	0.000264218	0	0.000132109	0	0	0	0	0	0.000132109	0.000132109	0	0	0	6.61e-05	0	0	0	0	0	0	0	0	6.61e-05	0	0	0	0	0
c__Lentisphaeria	0	0	0	0	0	0	0	0	0	0.000132109	0	0	6.61e-05	0	0	0	0	6.61e-05	0	0.000396327	0	6.61e-05	0	0	0	0	0	0	0	0	0	0	0	0	6.61e-05	0	0	0	0	0	0	0	0	0	0	0	0	0	0
c__Subgroup_22	0	0	0.0007266	0	0	0	0	0	0.000660546	0.000264218	0	0	0	0	0	0	0.000198164	0	0	0.000528436	0	0.0007266	0.000198164	0	0.000132109	6.61e-05	0	0	6.61e-05	0	0.000396327	0	0.000198164	0	0.000594491	0.00231191	6.61e-05	0	0	6.61e-05	0	0	0	6.61e-05	6.61e-05	0	0	0	0
c__Fusobacteriia	0.194861	0.00171742	0.0116917	0.0226567	0.000792655	0.003633	0.0519189	0.0621573	0.0662527	0.0912213	0.00786049	0.00878526	0.0684325	0.0930709	0.178413	0.00112293	0.0312438	0.0546271	0.0109651	0.0522492	0.0536363	0.0402272	0.0681683	0.0164476	0.132572	0.0893718	0.0261576	0.0122201	0.157078	0.0727921	0.033886	0.0079926	0.0667151	0.0480877	0.0296585	0.0788031	0.0348768	0.0562124	0.172667	0.0137393	0.0891737	0.0925424	0.096902	0.0239118	0.00812471	0.00667151	0.0397648	0.029064	0.05324
c__Parcubacteria_bacterium_OLB19	0	0	6.61e-05	0	0	0	0	0	0	0	0	0	0	0	0	0	0	0	0	0	0	0	0	0	0	0	0	0	0	0	0	0	0	0	0.000198164	0	0	0	0	0	0	0	0	0	0	0	0	0	0
c__Synergistia	0	6.61e-05	0	6.61e-05	0	0.000528436	0.000132109	6.61e-05	0.000462382	0.000528436	0.000264218	0	0.00284035	0.000594491	0.000660546	0.000264218	0.000330273	0	6.61e-05	0.000330273	0	0.000990818	0.000198164	0.000330273	0.000330273	6.61e-05	0.000924764	0.00673757	0.000132109	0.0110311	0.000264218	6.61e-05	6.61e-05	0	0.000330273	0	0	0	0	0	6.61e-05	0.000594491	0	0.000462382	0	0	6.61e-05	0.000264218	0.000528436
c__Caldilineae	6.61e-05	0	0.000462382	0	0	0	0	0	0	6.61e-05	0	0	6.61e-05	0	6.61e-05	0	0	0	0	0.000132109	0	6.61e-05	6.61e-05	0	0	0	0	0	0	0	0.000528436	6.61e-05	6.61e-05	0	0.000198164	0	0	0	0	0	0	0	0	0.000198164	0	0	6.61e-05	0	0
c__bacterium_SH4-10	0	0	0	0	0	0	0	0	0	0	0	0	0	0	0	0	0	0	0	0	0	0	0	0	0	0	0	0	0	0	0	0	0	0	0	0	0	0	0	0	0	0	6.61e-05	0.000396327	0	6.61e-05	0.000264218	0.000132109	0
c__Subgroup_2	0	0	0.000264218	0	0	0	0	0	0.000198164	0	0	0	0	0	0	0	6.61e-05	0	0	0.000330273	0	0.0007266	0	0.000198164	6.61e-05	0	0	0	0	0	6.61e-05	0	0.000264218	6.61e-05	0.0007266	0	0.000660546	0	0	0	0	0	0	0	0	0	0	0	0
c__Phycisphaerae	0.000264218	0.000396327	6.61e-05	0.000330273	6.61e-05	0.000132109	0	0	0	0	0.000264218	0	0	0	0	0.000198164	6.61e-05	0	0	6.61e-05	0	6.61e-05	6.61e-05	0.000132109	0	0	0.000198164	0.000132109	0.000198164	0	0.000330273	0.000198164	0.000132109	0.000264218	0.000132109	0	0	0	0	0	0.000132109	0	0	0.000528436	0	0	0.000264218	6.61e-05	0
c__Opitutae	6.61e-05	6.61e-05	0.0007266	0	0	0	0	0	0.000132109	0.000198164	0	0	0	0	0.000264218	0	0.000264218	0	0	0.000198164	0	0.000330273	0	0.000132109	6.61e-05	0	0	0	6.61e-05	0	0.000924764	0	0.000198164	6.61e-05	0.000198164	0	0	0	0	0	0.000198164	6.61e-05	6.61e-05	0.000462382	6.61e-05	0	0.000924764	0.0007266	0.000132109
c__Erysipelotrichia	0.000660546	0.0126825	0	0.000396327	0.0007266	0.000462382	0.000198164	0.0101063	0.00297246	0.00680362	0.000594491	0.0168439	0.000660546	0.00284035	0.000132109	0.000594491	0.00224586	0.0058128	0.000858709	0.00409538	0.00918158	0.0014532	0.0156549	0.00191558	0.00449171	0.000990818	0.000792655	0.000132109	0.00251007	0.000132109	0.00336878	0.00237796	0.00105687	0.00891737	0.00125504	6.61e-05	0.00178347	0.00819077	0.00138715	6.61e-05	0.00620913	0.00264218	0.00231191	0.00105687	0.000198164	6.61e-05	0.000396327	0.000528436	0.00165136
c__Candidatus_Woesebacteria	0	0	6.61e-05	0	0	0	0	0	0	0	0	0	0	0	0	0	0	0	0	0	0	0	0	0	0	0	0	0	0	0	6.61e-05	0	0	0	0.000330273	0	0	0	0	0	0	0	0	0	0	0	0	0	0
c__Chlamydiae	0	0	0.0021798	0	0	0	0	0	0	0.000198164	0	0	0	0	0.000396327	0	0	0.000132109	0	0.0007266	0	0.000132109	0	0	0	0	0	0	6.61e-05	0	0.000858709	0	6.61e-05	0	0	0	0	0	0	0	0	0	0	0	0	0	0	0	0
c__Chloroflexi_Incertae_Sedis	0	0	0	0	0	0	0	0	0	0	0	0	0	0	0	0	0	0	0	0	0	0	0	0	0	0	0	0	0	0	0	0	0	0	0	0	0	0	0	0	0	0.000264218	0	0	0	0	0	0	0
c__Acidimicrobiia	0.00865315	0.000858709	0.00739811	0.000330273	0	0.000396327	0.000924764	0.000990818	0.00303851	0.00310456	0.00204769	0	0.000792655	0	0.000396327	0.000396327	0.00323667	6.61e-05	0	0.00772838	6.61e-05	0.0102385	0.00112293	0.0109651	0.00105687	0.00178347	0	0.0130127	0.00158531	0.00449171	0.00746417	0.00151925	0.00369906	0.00224586	0.00753022	0.0058128	6.61e-05	0	0	0.000132109	0.00112293	0.00244402	0.000132109	0.00303851	0.000264218	0.00105687	0.00158531	0.00198164	0.00125504
c__Blastocatellia	0.00211375	0	0.00601097	0	0	0	0	0	0.00178347	0.00244402	0.000132109	0	0.000264218	6.61e-05	0.000132109	0	0.00125504	6.61e-05	6.61e-05	0.00449171	0.000132109	0.00482198	0.00112293	0.000528436	0.000594491	0.000792655	0	0	0.00105687	6.61e-05	0.00462382	0.000858709	0.00132109	0.000198164	0.00416144	0.00158531	6.61e-05	0	0.000792655	0.000132109	0.000132109	0.000198164	6.61e-05	0.00158531	0.000396327	6.61e-05	0.000198164	0.00165136	0.000198164
c__Gyrodactylus_salaris_gyrodactylosis_fluke	0	0	0.000132109	0	0	0	0	0	6.61e-05	0.000990818	0	0	0	0	6.61e-05	0	0	0	0	0.00191558	0	0	0	0	0	0	0	0	0	0	6.61e-05	0	0	0	0	0	0	0	0	0	0	0	0	0	0	0	0	0	0
c__Negativicutes	0.0185613	0.00224586	0.00713389	0.0239118	0.000330273	0.0177687	0.00997424	0.0986195	0.114539	0.0942599	0.0713389	0.0106348	0.033886	0.0600436	0.00865315	0.00336878	0.0492106	0.0437281	0.156814	0.0301209	0.0987516	0.0323667	0.150274	0.0894379	0.0198824	0.241892	0.00383117	0.0413502	0.0675738	0.00303851	0.0143338	0.0029064	0.0305172	0.0649977	0.0119559	0.0109651	0.0921461	0.0540987	0.121144	0.0579298	0.0482859	0.15067	0.087192	0.0202127	0.0164476	0.007266	0.0861351	0.0368584	0.0455776
c__Candidatus_Moranbacteria	0	0	0	0	0	0	0	0	0	0	0	0	0	0	0	0	0	0	0	0	0	0	0	0	0	0	0	0	0	0	0	0	0	0	0	0	0	0	0	0	0	0	0	0	0	0	0	0	0
c__Melainabacteria	0	0	0	0	0	0	0	0	6.61e-05	0	0	0	0	0	0	0	0	0	0.000132109	0	0	6.61e-05	0	0	0	0	0	0	0	0	6.61e-05	0	0	0	6.61e-05	0	0	0	0	0	0	0	0	0	0	0	0	0	0
c__Anaerolineae	0.000330273	0	0.00356695	0	0	0	6.61e-05	0.000132109	0.000132109	0.000462382	0.000330273	0	6.61e-05	0	0.000924764	6.61e-05	0.000660546	6.61e-05	6.61e-05	0.00112293	0	0.000858709	0.000462382	0	0.000132109	0.000132109	0	0	6.61e-05	0.000264218	0.00303851	0.000594491	0.000198164	0.00330273	0.000858709	0	0	0	0	0	0.000528436	6.61e-05	6.61e-05	0.000858709	6.61e-05	6.61e-05	0.000594491	0.000858709	0.000528436
c__Tectomicrobia_Incertae_Sedis	0	0	0	0	0	0	0	0	0	6.61e-05	0	0	0	0	0	0	0	0	0	0	0	0	0	0	0	0	0	0	0	0	0	0	0	0	0	0	0	0	0	0	0	0	6.61e-05	0.000132109	0	0	6.61e-05	0.000132109	0
c__Rubrobacteria	0.000330273	0.000132109	0.000198164	6.61e-05	0	6.61e-05	0	0	0	0	0.00502015	0	0	0	0	0	0.000132109	0	0	6.61e-05	0	6.61e-05	0	0	0	6.61e-05	0	0	0	0	0.000462382	0	0.000132109	6.61e-05	6.61e-05	0	0	0	0	0	0.000132109	0	0	0.000132109	0.000132109	0	6.61e-05	6.61e-05	0
c__Alphaproteobacteria	0.118964	0.00587886	0.0698197	0.0210714	0.00330273	0.020543	0.0893058	0.101196	0.0180989	0.0198164	0.020609	0.0437281	0.0103045	0.0007266	0.0114274	0.0972984	0.0277429	0.00620913	0.00224586	0.0566088	0.00356695	0.050862	0.0272805	0.151133	0.0140036	0.0167118	0.00488804	0.0400951	0.0187595	0.113548	0.0713389	0.0143999	0.0340181	0.0994782	0.0737829	0.129533	0.0307154	0.135544	0.00422749	0.2086	0.00667151	0.0437281	0.00971002	0.0685646	0.662858	0.735253	0.0972323	0.347447	0.127221
c__OM190	0	0	0.000132109	0	0	0	0	0	0	0	0	0	0	0	0	0	0	0	0	0.000132109	0	0.000132109	0.000396327	0	0	6.61e-05	0	0	0	0	0	0	0	6.61e-05	0.000264218	0	0	0	0	0	6.61e-05	0	6.61e-05	0.000198164	0	0	6.61e-05	6.61e-05	0.000132109
c__Thermomicrobia	0.000462382	0	0.000660546	0	0	0.000264218	0.000264218	0.000132109	0.000264218	0.000264218	0.000132109	0	0.000132109	0	6.61e-05	6.61e-05	0.000198164	0	0	0.000198164	0	0.000132109	6.61e-05	0.000132109	0	0	0	6.61e-05	0	0.00112293	0.000396327	0.000396327	0	6.61e-05	0.000396327	0	0	6.61e-05	6.61e-05	0.00105687	0.000264218	0.000528436	0.000132109	0.00198164	0.000132109	6.61e-05	0.00178347	0.00105687	0.000462382
c__Subgroup_20	0	0	0	0	0	0	0	0	0	0	0	0	0	0	0	0	0	0	0	0	0	0	0	0	0	0	0	0	0	0	0	0	0	0	0	0	0	0	0	0	0	0	0	0	0	0	0	0	0
c__Betaproteobacteria	0.223529	0.0163155	0.215998	0.113019	0.0928067	0.0391043	0.0198824	0.171412	0.10714	0.0549574	0.0367924	0.128278	0.192549	0.145254	0.319374	0.572693	0.129005	0.26435	0.183434	0.143669	0.108329	0.0337539	0.0306493	0.0155228	0.20391	0.0287998	0.030253	0.0719334	0.0279411	0.0652619	0.111038	0.0383777	0.14063	0.0240439	0.154303	0.1331	0.0537024	0.0842856	0.138979	0.0683004	0.0754343	0.0976947	0.141026	0.0512583	0.0224586	0.0164476	0.1835	0.0564106	0.209327
c__OPB35_soil_group	6.61e-05	0	0.00165136	0	0	0	0	0	0.000198164	0.000198164	0	0	6.61e-05	0	0.000264218	0	0	0	0	0.00105687	0	0.0007266	0.000198164	0	6.61e-05	6.61e-05	0	0	0	0	0.00184953	6.61e-05	0.000132109	0	0.000330273	0	0	0	0	0	6.61e-05	0	0	0.000264218	0	6.61e-05	6.61e-05	0.000264218	6.61e-05
c__Fibrobacteria	0	0	0.000132109	0	0	0	0	0	6.61e-05	0	0	0	0	0	0	0	6.61e-05	0	0	0	0	0	0	6.61e-05	0	0	0	0	0	6.61e-05	6.61e-05	0	6.61e-05	0	0	0	0	0	0	0	0	0	0	6.61e-05	0	6.61e-05	6.61e-05	0	0
c__Subgroup_25	0	0	0.000330273	0	0	0	0	6.61e-05	0.000132109	0	0	0	0.000132109	0	0	0	0	0	0	0.000132109	0	0.000198164	0.000132109	0	0	0	0	0	6.61e-05	0	0.000396327	6.61e-05	6.61e-05	6.61e-05	0.000132109	0	0	0	0	0	0	0	0	6.61e-05	0	0	0	0	6.61e-05
c__Methanomicrobia	0	0	0	0	0	0	0	0	0	0	0	0	0	0	0	0	0	0	0	0	0	0	0	0	0	0	0	0	0	0	0	0	0	0.0007266	0	0	0	0	0	0	0	0	0	0	0	0	0	0	0
c__Candidatus_Giovannonibacteria	0	0	6.61e-05	0	0	0	0	0	0	0	0	0	0	0	0	0	0	0	0	0	0	0	0	0	0	0	0	0	0	0	0	0	0	0	6.61e-05	0	0	0	0	0	0	0	0	0	0	0	0	0	0
c__Candidatus_Collierbacteria	0	0	0	0	0	0	0	0	0	0	0	0	0	0	0	0	0	0	0	0	0	6.61e-05	0	0	0	0	0	0	0	0	6.61e-05	0	0	0	0	0	0	0	0	0	0	0	0	0	0	0	0	0	0
c__Nitriliruptoria	0	0	0	6.61e-05	0	0	0	6.61e-05	0	0	0.000132109	0	0	0	0	0	0	0	0	0	6.61e-05	0	0	0	0	0	0	0	0	0.000264218	0	0	0	0	0	0	0	0	0	0	0	0	0	0	0	0	0	0	0
c__wastewater_metagenome	0	0	0	0	0	0	0	0	0	0	0	0	0	0	0	0	0	0	0	0	0	0	0	0	0	0	0	0	0	0	0	0	0	0	0	0	0	0	0	0	0	0	0	0	0	0	0	0	0
c__Subgroup_5	0	0	0.000660546	0	0	0	0	0	0.000396327	0.000264218	0	0	6.61e-05	0	0	0	0.000396327	0	0	0.0007266	0	0.000990818	0.000132109	0	0.000132109	0.000132109	0	0	0.000132109	0	0	6.61e-05	0.000198164	0	0.000792655	0	0	0	0	0	6.61e-05	0	0	6.61e-05	0	0	0	6.61e-05	0.000132109
c__ML635J-21	0	0	0.000198164	0	6.61e-05	0	0	0	0	0.000198164	0	0	0	0	0	0	0	0	0	0.000330273	0	0	0	0	0	0	6.61e-05	0	0	0.000132109	0.000264218	0	6.61e-05	0	6.61e-05	0	0	0	0	0	0	0	0	6.61e-05	0	0	0	6.61e-05	0
c__KD4-96	0.000858709	6.61e-05	0.00310456	0.000132109	0	0.000132109	0.000330273	6.61e-05	0.000528436	0.000660546	0.000198164	0	0.000528436	0	6.61e-05	0.000132109	0.000660546	0	0	0.00191558	0	0.00284035	0.000528436	0.000396327	6.61e-05	0.000462382	0	0	0.000858709	0.000264218	0.00198164	0.000330273	0.000462382	0.000462382	0.00244402	0.00409538	0	0	0	0.000264218	0	0	0.000132109	0.000594491	6.61e-05	0	0.000132109	0.000330273	6.61e-05
c__TakashiAC-B11	0	6.61e-05	0	0	0	0	0.000132109	6.61e-05	0	0	0	0	0	0	0	0	0	0	0	6.61e-05	0	0	0	0	6.61e-05	0	0	6.61e-05	0	0.000198164	6.61e-05	0	0	0	0	0.000924764	0.000132109	0	0	6.61e-05	0	0	0	0	0	0	0	0	0
c__Ignavibacteria	0	0	0.00112293	0	0	0	0	0	6.61e-05	0.000132109	0	0	0	0	0.000198164	0	0	0	0	0.000528436	0	0	6.61e-05	0	0	0	0	0	0	0	0.000858709	0	0	0	6.61e-05	0	0	0	0	0	0	0	0	0	0	0	0	0	0
c__Subgroup_11	0	0	0.000198164	0	0	0	0	0	0.000132109	0.000198164	0	0	0	0	0	0	6.61e-05	0	0	0.000132109	0	0.000462382	0.000132109	0	0	6.61e-05	0	0	0	0	0.000132109	6.61e-05	6.61e-05	0	6.61e-05	0	0	0	0	0	0	0	0	0	0	0	0	0	0
c__AKAU4049	6.61e-05	0	0.000132109	0	0	0	0	0	6.61e-05	6.61e-05	6.61e-05	0	0	0	0	0	6.61e-05	0	0	0	0	0.000198164	0	0	0	0	0	0	0	0	0.000132109	0	0	0	0.000132109	0	0	0	0	0	6.61e-05	0	0.000132109	0.000330273	6.61e-05	6.61e-05	6.61e-05	0.000264218	0.000198164
c__soil_bacterium_WF55	0	0	6.61e-05	0	0	0	0	0	0	0	0	0	0	0	0	0	0	0	0	6.61e-05	0	0	0	0	0	0	0	0	0	0	0	0	0	0	0	0	0	0	0	0	0	0	0	0	0	0	0	0	0
c__S-BQ2-57_soil_group	0	0	6.61e-05	0	0	0	0	0	0	0	0	0	0	0	0	0	0	0	0	0	0	0	0	0	0	0	0	0	0	0	0	0	0	0	6.61e-05	0	0	0	0	0	0	0	0	0	0	0	0	0	0
[truncated: 51 more columns]
