# Supplementary material for: Characterization of Microbiota in Cancerous Lung and the Contralateral Non-Cancerous Lung Within Lung Cancer Patients
Source: Front Oncol. 2020 Aug 24;10:1584. doi: 10.3389/fonc.2020.01584 (PMC7476634; doi:10.3389/fonc.2020.01584)
Supplement: Supplementary file 3 [file Table_3.XLSX]

## Sheet: Sheet1
Supplementary Table 3. Relative abuncance of each order in each sample.
	Cancer01	Cancer02	Cancer03	Cancer04	Cancer05	Cancer06	Cancer07	Cancer08	Cancer09	Cancer10	Cancer11	Cancer12	Cancer13	Cancer14	Cancer15	Cancer16	Cancer17	Cancer18	Cancer19	Cancer20	Cancer21	Cancer22	Cancer23	Cancer24	Cancer25	Cancer26	Cancer27	Cancer28	Cancer29	Cancer30	Cancer31	Cancer32	Cancer33	Cancer34	Cancer35	Cancer36	Cancer37	Cancer38	Cancer39	Cancer40	Cancer41	Cancer42	Cancer43	Cancer44	Cancer45	Cancer46	Cancer47	Cancer48	Cancer49
o__Acidimicrobiales	0.00865315	0.000858709	0.00739811	0.000330273	0	0.000396327	0.000924764	0.000990818	0.00303851	0.00310456	0.00204769	0	0.000792655	0	0.000396327	0.000396327	0.00323667	6.61e-05	0	0.00772838	6.61e-05	0.0102385	0.00112293	0.0109651	0.00105687	0.00178347	0	0.0130127	0.00158531	0.00449171	0.00746417	0.00151925	0.00369906	0.00224586	0.00753022	0.0058128	6.61e-05	0	0	0.000132109	0.00112293	0.00244402	0.000132109	0.00303851	0.000264218	0.00105687	0.00158531	0.00198164	0.00125504
o__Aeromonadales	0	0	0.000528436	0	0.000198164	0	0	0	0.000198164	0.00138715	0	0	0	0	0.000264218	0	0	0.000132109	0	0.00442566	6.61e-05	0.000264218	0	0	6.61e-05	0	0	0	0.000132109	0	0.0007266	0.000264218	0.000396327	0	0.000594491	0	0	0	0	0	0	0	0	0	0	0	0	0	0
o__wastewater_metagenome	0	0	0.000132109	0	0	0	0	0	0	0.000132109	0	0	0	0	0	0	0	0	0	0.000132109	0	0	0	0	0	0	0	0	0	0	0	0	0	0	0	0	0	0	0	0	0	0	0	0	0	0	0	0	0
o__Selenomonadales	0.0185613	0.00224586	0.00713389	0.0239118	0.000330273	0.0177687	0.00997424	0.0986195	0.114539	0.0942599	0.0713389	0.0106348	0.033886	0.0600436	0.00865315	0.00336878	0.0492106	0.0437281	0.156814	0.0301209	0.0987516	0.0323667	0.150274	0.0894379	0.0198824	0.241892	0.00383117	0.0413502	0.0675738	0.00303851	0.0143338	0.0029064	0.0305172	0.0649977	0.0119559	0.0109651	0.0921461	0.0540987	0.121144	0.0579298	0.0482859	0.15067	0.087192	0.0202127	0.0164476	0.007266	0.0861351	0.0368584	0.0455776
o__Chthonomonadales	0	0	0	0	0	0	0	0	0	0	0	0	0	0	0	0	0	0	0	6.61e-05	0	0	0	0	0	0	0	0	0	0	0	0	0	0	0	0	0	0	0	0	0	0	0	0	0	0	0	6.61e-05	0
o__Deltaproteobacteria_Incertae_Sedis	0	0	0	0	0	0	0	0	0	0	0	0	0	0	0	0	0	0	0	0	0	0	0	0	0	0	0	0	0	0	0	0	0	6.61e-05	0	0	0	0	0	0	0	0	0	0	0	0	0	0	0
o__Oligoflexales	0	0	0.00125504	0	0	0	0	0	6.61e-05	0.000528436	0	0	0	0	0.000462382	0	0.000264218	0	0	0.00112293	0	0.000264218	0	6.61e-05	0	0	0	0	0.000264218	0.000132109	0.00125504	0	0	6.61e-05	0.000264218	0	0	0	0	0	0	0.000132109	0.000264218	0.000594491	0.000198164	0.000264218	0	0	6.61e-05
o__Anaeroplasmatales	0	0	0	0	0	0	0	0	0	0	0	0	0	0	0	0	0	0	0	0	0	0	6.61e-05	0	0	0	0	0	0	0	0	0	0	0	0	0	0	0	0	0	0	0	0	0	0	0	0	0	0
o__Oceanospirillales	0.0175045	6.61e-05	0	6.61e-05	0	0.000462382	0	6.61e-05	0	6.61e-05	0	0	0	0	0	0.000198164	0	0	0	0	0	0	0	0.0160513	0	0	0	0.000198164	0	0.000198164	0	0	0	0.000198164	0	0	6.61e-05	0	0	0	0	0.00468987	0.0007266	0.00369906	0.0805205	0.120087	0.00389722	0.0120219	0.00997424
o__Kineosporiales	0.000198164	6.61e-05	6.61e-05	0	0	0	0	0	0	0.000198164	0	0	0	0	6.61e-05	0	0.000132109	0	0	0.000264218	0	6.61e-05	0	0	0	6.61e-05	0	0	0	6.61e-05	0.000264218	6.61e-05	0.000132109	0	0.000132109	0	0	0	0	0	0	0	0	0.000396327	0	0	6.61e-05	0.000132109	0.000132109
o__Ardenticatenales	0.000396327	0	0	0	0	0	0	0	0	0	0	0	0	0	0	0	0	0	0	0	0	0	0	0.000330273	0	0	0	0	0	0	0	0	0	0	0	0	0	0	0	0	0	6.61e-05	0	0.000132109	0	0	0.000198164	0.000264218	0
o__TPD-58	0	0	6.61e-05	0	0	0	0	0	0	0	0	0	0	0	0	0	0	0	0	0	0	0	0	0	0	0	0	0	0	0	0	0	0	0	0	0	0	0	0	0	0	0	0	0	0	0	0	0	0
o__Ignavibacteriales	0	0	0.00112293	0	0	0	0	0	6.61e-05	0.000132109	0	0	0	0	0.000198164	0	0	0	0	0.000528436	0	0	6.61e-05	0	0	0	0	0	0	0	0.000858709	0	0	0	6.61e-05	0	0	0	0	0	0	0	0	0	0	0	0	0	0
o__Subgroup_10	6.61e-05	0	0.00138715	0	0	0	6.61e-05	0	0.000528436	0.000132109	6.61e-05	0	0.000198164	0	0	0	0.000396327	0	0	0.00165136	0	0.00165136	0.000330273	6.61e-05	6.61e-05	0.000396327	0	0.000330273	0.000132109	6.61e-05	0.0007266	0.000132109	0.0007266	0.000132109	0.00138715	0	0	0.000924764	0	0	0	6.61e-05	6.61e-05	0.000528436	0	0	6.61e-05	6.61e-05	0.000132109
o__Tepidisphaerales	0	0	0	0	0	0	0	0	0	0	0	0	0	0	0	0	0	0	0	0	0	0	0	0	0	0	0	0	0	0	6.61e-05	0	0	0	0	0	0	0	0	0	6.61e-05	0	0	0.000198164	0	0	6.61e-05	6.61e-05	0
o__Unknown_Order	0	0.00528437	6.61e-05	6.61e-05	6.61e-05	0	0	0	0.00224586	0.00105687	0	0	0.0007266	0.00132109	6.61e-05	6.61e-05	0.000132109	6.61e-05	0	0.00468987	0.00852104	0.00191558	0.00257613	0	0.00178347	6.61e-05	0.000264218	6.61e-05	0.000924764	0	0.00112293	0.000198164	0.00330273	0	0.000264218	0	0.00402933	0.000528436	0	0	6.61e-05	0.000858709	0.000132109	0.000198164	0.000792655	0	6.61e-05	0.000132109	0.000594491
o__Gaiellales	0.00151925	0	0.00422749	6.61e-05	0	0.000198164	0.000132109	0.000330273	0.00178347	0.00184953	0.000462382	0	0.000264218	0	0.000198164	0	0.00165136	6.61e-05	0	0.00369906	6.61e-05	0.00343484	0.000990818	0.00270824	0.000528436	0.000924764	0	0	0.00165136	0.00112293	0.00475593	0.000660546	0.00165136	0.00105687	0.00449171	0.0167118	0.000594491	0	0	0.010899	0.000858709	0.000264218	0.000264218	0.00165136	0.000396327	0.000264218	0.000858709	0.00237796	0.000660546
o__Phalacroma_mitra	0.00105687	0	0	0	0	0	0	0	0	0	0	0	0	0	0	0	0	0	0	0	0	0	0	0.000330273	0	0	0	0	0	0	0	0	0	0	0	0	0	0	0	0	0	0	0	0	0	0	0	0	0
o__Thermoanaerobacterales	0	0	0	0	0	0	0	0	0	0	0	0	0	0	0	0	0	0	0.000198164	0	0	0	0	0	0	0	0	0	0	0	0	0	0	0.000792655	0	0	0	0	0	0	0	0	0	0	0	0	0	0	0
o__Rhodocyclales	0	0	0.0128146	0	0.000132109	0	6.61e-05	0	0.000330273	0.00251007	0	6.61e-05	0.000396327	0	0.00594491	0	0.000858709	0.000264218	0	0.00455777	0	0.000858709	6.61e-05	0	0.000198164	0.000132109	0	0	0.000396327	0	0.012154	0.000462382	0.000594491	0.000462382	0.003633	0	0	0	0	0	0	0	6.61e-05	0	0	0.000198164	6.61e-05	0.000132109	0
o__Limnochordales	0	0	0	0	0	0	0	0	0	0	0	0	0	0	0	0	0	0	0	0	0	0	6.61e-05	0	0	0	0	0	0	0	0	0	0	0	0	0	0	0	0	0	0	0	0	0	0	0	0	0	0
o__NB1-n	0	0	0	0	0	0	0	0	6.61e-05	6.61e-05	0	0	0.000264218	0	0	0	0	0	0	0.000132109	0	6.61e-05	0	0	0	0	0	0	0	0	6.61e-05	0	0	0.0007266	0	0	0	0	0	0	0	0	0	0	0	0	0	0	0.000132109
o__Picea_glauca_white_spruce	0	0	0	0.000924764	0	0	0	0	0	0	0	0	0	0	0	0	0	0	0	0	0	0	0	0	0	0	0	6.61e-05	0	0	0	0	0	0	0	0	0	0	0	0	0	0	0	0	0	0	0	0	0
o__Actinopolysporales	0	0	0	0	0	0	0	0	0	0	0	0	0	0	0	0	0	0	0	0	0	0	0	0	0	0	0	0	0	0	0	0	0	0	0	0	6.61e-05	0.000198164	0	0	0	0	0	0	0	0	0	0	0
o__SubsectionIII	0	0	0	0	0	0	0	6.61e-05	0	0	6.61e-05	0	0	0	0	0	0	0	0	0	0	0	0	0.000132109	0	0	0.000132109	0	0	0	0	0	0	0	0	0	0	0	0	0	0.000132109	0	0	0.000132109	0	0	0	0	6.61e-05
o__Coriobacteriales	0.00125504	0.00673757	0.000198164	0.000132109	0.000132109	0.000264218	0	0	0.00706784	0.00165136	0.00151925	6.61e-05	0.000462382	0.00270824	0.000462382	0.000264218	0.00376511	0.000330273	0.00627518	0.00165136	0.0110311	0.00132109	0.00317062	0.00264218	0.00231191	0.00198164	6.61e-05	6.61e-05	0.00158531	0.000264218	0.00184953	6.61e-05	0.00191558	0.00515226	0.00165136	6.61e-05	0.00204769	0.0058128	0.00482198	0.000462382	0.00184953	0.00369906	0.000462382	0.000264218	0.000660546	0.000462382	0.000792655	0.000132109	0.0007266
o__Sneathiellales	0	0	6.61e-05	0	0	0	0	0	0	0	0	0	0	0	0	0	6.61e-05	0	0	0	0	0.000132109	0	0	0	0	0	0	0	0	0	0	0	0	6.61e-05	0	0	0	0	0	0	0	0	0	0	0	0	0	0
o__Sphingomonadales	0.00660546	0.00112293	0.00660546	0.00277429	0.000792655	0.00105687	0.00224586	0.041152	0.00297246	0.00204769	0.00125504	0.000660546	0.000396327	6.61e-05	0.000528436	0.0313099	0.00277429	0.0007266	6.61e-05	0.00627518	0.000198164	0.00686967	0.00284035	0.0043596	0.0014532	0.00191558	0.000198164	0.00125504	0.0043596	0.0353392	0.0065394	0.00317062	0.00336878	0.00495409	0.00845498	0.00112293	0.000924764	0.000396327	0.000330273	0.037519	0.00132109	0.00251007	0.0014532	0.00634124	0.0144659	0.0171742	0.00502015	0.00680362	0.00310456
o__Acidobacteria_bacterium_WX27	0	0	0	0	0	0	0	0	0	0	0	0	0	0	0	0	0	0	0	0	0	0	0	0	0	0	0	0	0	0	0	6.61e-05	0	0	0	0	0	0	0	0	0	0	6.61e-05	0.000132109	0	0	0.000132109	0.000198164	0
o__Azospirillum_sp._enrichment_culture_clone_yan50	0	0	6.61e-05	0	0	0	0	0	0	0	0	0	0	0	0	0	0	0	0	0.000198164	0	0	0	0	0	0	0	0	0	6.61e-05	0.000198164	0	0	0	0	0	0	0	0	0	0	0	0	0	0	0	0	6.61e-05	0
o__Desulfuromonadales	0	0	0.000264218	0	0	0	0	0	6.61e-05	6.61e-05	0	0	0	0	6.61e-05	0	6.61e-05	0	0	6.61e-05	0	6.61e-05	0	0	0	0	0	0	0	0	0.000330273	0.000330273	0.000198164	0	0.000396327	0	0	0	0	0	0	0	0	0	0	0	0	0	0
o__Fimbriimonadales	0	0	0.000330273	0	0	0	0	0	0	6.61e-05	0	0	0	0	6.61e-05	0	6.61e-05	0	0	0.000264218	0	0.000594491	0.000132109	6.61e-05	0	6.61e-05	0	0	6.61e-05	0	0.000396327	0	0	0	6.61e-05	0	0	0	0.000198164	0	0	0	0	0.000132109	0	0	6.61e-05	6.61e-05	0
o__Candidatus_Giovannonibacteria_bacterium_GW2011_GWB1_47_6b	0	0	6.61e-05	0	0	0	0	0	0	0	0	0	0	0	0	0	0	0	0	0	0	0	0	0	0	0	0	0	0	0	0	0	0	0	6.61e-05	0	0	0	0	0	0	0	0	0	0	0	0	0	0
o__Fibrobacterales	0	0	0.000132109	0	0	0	0	0	6.61e-05	0	0	0	0	0	0	0	6.61e-05	0	0	0	0	0	0	6.61e-05	0	0	0	0	0	6.61e-05	6.61e-05	0	6.61e-05	0	0	0	0	0	0	0	0	0	0	6.61e-05	0	6.61e-05	6.61e-05	0	0
o__Armatimonadales	0	0	0.000858709	0	0	0	0	0	6.61e-05	0	0	0	0	0	0.000198164	0	0	0	0	0	0	0.000132109	6.61e-05	0	0	0	0	0	0	0	0.00132109	0	0	0	0.000132109	0	0	0	0	0	0	0	0	0	0.000132109	6.61e-05	6.61e-05	0.000132109	6.61e-05
o__Anaerolineales	0.000330273	0	0.00356695	0	0	0	6.61e-05	0.000132109	0.000132109	0.000462382	0.000330273	0	6.61e-05	0	0.000924764	6.61e-05	0.000660546	6.61e-05	6.61e-05	0.00112293	0	0.000858709	0.000462382	0	0.000132109	0.000132109	0	0	6.61e-05	0.000264218	0.00303851	0.000594491	0.000198164	0.00330273	0.000858709	0	0	0	0	0	0.000528436	6.61e-05	6.61e-05	0.000858709	6.61e-05	6.61e-05	0.000594491	0.000858709	0.000528436
o__Bdellovibrionales	0.000132109	6.61e-05	0.00535042	0.000264218	0	0.000132109	0	6.61e-05	0.000198164	0.00138715	0	0	0.000462382	0	0.000858709	6.61e-05	0	0	0	0.00204769	0	0.000594491	0.000198164	0.000264218	6.61e-05	0.000132109	0	0.000198164	6.61e-05	0.000462382	0.003633	0.000132109	6.61e-05	0.0007266	0.00330273	0	0	0	0	0	6.61e-05	6.61e-05	6.61e-05	0.000462382	0	6.61e-05	0.000792655	0.000264218	6.61e-05
o__Gracilibacteria_bacterium_canine_oral_taxon_394	0	0	0	0	0	0	0	0	0	0	0	0	0	0.000462382	0	0	0	0.000132109	0	0	0	0	6.61e-05	0	0	0	0.0007266	0.000198164	6.61e-05	0	6.61e-05	6.61e-05	0	0	0.000264218	0	0	0.00112293	0	0	0	0	0	0	0	0	0	0	0
o__bacterium_Ellin517	0	0	0	0	0	0	0	0	0	0	0	0	0	0	0	0	0	0	0	0	0	0	0	0	0	0	0	0	0	0	0	0	0	0	0	0	0	0	0	0	0	0	0	0	0	0	0	0	0
o__PYR10d3	0	0	6.61e-05	0	0	0	0	0	0	0	0	0	0	0	0	0	0	0	0	0	0	0	0	0	0	0	0	0	0	0	0	0	0	0	0	0	0	0	0	0	0	0	0	0	0	0	0	0	0
o__PeM15	0	0	0.000198164	0	0	0	0	0	6.61e-05	0	0	6.61e-05	0	0	6.61e-05	6.61e-05	0	0	0	0.000132109	0	0	0	0.000198164	0	0	0	0	0	0	6.61e-05	0	0	6.61e-05	0	0	0	0	0	0	0	0	0	0	0	0	0	0	0
o__Acidobacteriales	6.61e-05	0	0.00118898	0	0	0	0	0	0.000330273	0.000396327	0	0	6.61e-05	0	0	0	6.61e-05	0	0	0.000924764	0	0.00191558	0.000264218	0.00237796	0.000198164	6.61e-05	0	0	0.000132109	0	0.000396327	0.000264218	0.000198164	0.000132109	0.000990818	0	0	0	0	0	0	0	0	6.61e-05	0	0	6.61e-05	0	0
o__Legionellales	0	0	0	0	0	0	0	0	0	0	0	0	6.61e-05	0	6.61e-05	0	0	0	0	0.000198164	0	0	0.000264218	0.000264218	0	0	0	0	0.000132109	0	0	0	0	0	0.000330273	0	0	0	0	0	0	0	0	0	6.61e-05	0	6.61e-05	6.61e-05	0
o__Persicaria_minor	0	0	0.000132109	0	0	0	0	0	0	0	0	0	0	0	0	0	0	0	0	0	0	0	0	0	0	0	0	0	0	0	0.000198164	0	0	0	0	0	0	0	0	0	0	0	0	0	0	0	0	0	0
o__Ktedonobacterales	0	0	0	0	0	0	0	0	0	0	0	0	0	0	0	0	6.61e-05	0	0	0	0	0	0	0	0	0	0	0	0	0	0	0	0	0	6.61e-05	0	0	0	0	0	0	0	0	0	0	0	0	0	0
o__Methylococcales	0	0	0	0	0	0	0	0	0	0	0	0	0	0	0	0	0	0	0	0	0	0	0.000198164	0	0	0	0	0	0	0	0	0	0	0	0	0	0	0	0	0	0	0	0	0	0	0	0	0	0
o__Pseudomonadales	0.00284035	0.00105687	0.00852104	0.0465024	0.00746417	0.0007266	0.000132109	0.000396327	0.0220622	0.00118898	0.00171742	0.00885131	0.000198164	0.000132109	0.00429355	0.00455777	0.0149283	0.00105687	0.00105687	0.00561464	0.00528437	0.0120219	0.00422749	0.000528436	0.0373208	0.00488804	0.00429355	0.0149283	0.013343	0.0889094	0.00409538	0.0159191	0.00931369	0.0483519	0.0103706	0.00118898	0.00112293	0.000792655	0.000396327	0.0347447	0.0014532	0.00132109	0.00270824	0.00535042	0.0321025	0.0407557	0.00350089	0.0127485	0.010899
o__Gammaproteobacteria_Incertae_Sedis	0	0	0	0	0	0	0	0	0	0	0	0	0	0	0	0	0	0	0	6.61e-05	0	0	0	0	0	0	0	6.61e-05	0	0	0	0	0	6.61e-05	6.61e-05	0	0	0	0	0	6.61e-05	0	6.61e-05	0.00118898	0.000132109	0.000198164	0.000396327	0.000660546	0.000198164
o__D8A-2	0	0	0	0	0	0	0	0	0	0	0	0	0	0	0	0	0	0	0	0	0	0	0	0	0	0	0	0	0	0	0	0	0	0.000264218	0	0	0	0	0	0	0	0	0	0	0	0	0	0	0
o__Neisseriales	0.215074	0.00455777	0.154832	0.108329	0.0918819	0.0280071	0.000264218	0.0666491	0.0969681	0.0264879	0.013277	0.124447	0.189775	0.144329	0.29348	0.00389722	0.115463	0.259	0.147764	0.0704802	0.105027	0.007266	0.024242	0.0112293	0.196777	0.0207411	0.0265539	0.0418786	0.015787	0.00759628	0.058128	0.0101724	0.120351	0	0.0934672	0.0630821	0.0408878	0.0338199	0.132505	0.0185613	0.0731224	0.0924764	0.138384	0.038708	0.0186934	0.0137393	0.172138	0.0462382	0.20358
o__Oligosphaerales	0	0	0	0	6.61e-05	0	0	0	0	0	0	0	0	0	0	0	0	0	0	0	0	0	0	0	0	0	0	0	0	0	0	0	0	0	0	0	0	0	0	0	0	0	0	0	0	0	0	0	0
o__SubsectionII	0	0	0	0	0	0	0	0	0	0	0	0	0	0	0	0	0	0	0	0	0	0	0	0	0	0	0	0	0	0	0	0	0	0	0	0	0	0.000858709	0	6.61e-05	0	0	0	0	0	0	0	0	0
o__Holophagales	0	0	6.61e-05	0	0	0	0	0	0	0	0	0	0.000132109	0	0	0	6.61e-05	0	0	6.61e-05	0	0.000132109	0	0	0	0	0	0	0	0	0	0	0	0	0.000528436	0	0	0	0	0	0	0	0	0	0	0	0	0	0
o__Candidatus_Woesebacteria_bacterium_GW2011_GWC2_31_9	0	0	6.61e-05	0	0	0	0	0	0	0	0	0	0	0	0	0	0	0	0	0	0	0	0	0	0	0	0	0	0	0	6.61e-05	0	0	0	0.000330273	0	0	0	0	0	0	0	0	0	0	0	0	0	0
o__Acholeplasmatales	0	0	6.61e-05	0	0	0	0	0	0.000132109	0.00237796	6.61e-05	0	0.0291961	0.000132109	6.61e-05	0	0	0	0	0.00528437	0	0.000132109	0	0	0.000528436	0.000132109	0.000462382	0	0.000264218	0	0.0007266	0.000528436	6.61e-05	0	0.000462382	0	0	6.61e-05	0	0	0	0.000594491	0	0	0	0	6.61e-05	0	0.000198164
o__Caulobacterales	0.000264218	0.000462382	0.00416144	0.000594491	0.000132109	0.00620913	0.000132109	6.61e-05	0.00105687	0.000990818	6.61e-05	0.00502015	0.000330273	0	0.000330273	0.000132109	0.00105687	0	0.000132109	0.00343484	0	0.00231191	0.000528436	0.000792655	0.000132109	0.000264218	0.000396327	0.00350089	0.000528436	0.067838	0.00270824	0.000660546	0.000462382	0.0475593	0.00264218	0.0822379	0.0175705	0.0854085	0.00112293	0.00627518	0.000264218	0.00310456	0.000330273	0.00310456	0.0772838	0.112623	0.00383117	0.0146641	0.00931369
o__Pasteurellales	0.0648656	0.00786049	0.00416144	0.0476253	0.00343484	0.0560143	0.117907	0.0239118	0.104696	0.0838893	0.136337	0.122201	0.0600436	0.0957791	0.00475593	0.171808	0.0987516	0.177489	0.123852	0.0825682	0.161239	0.0300548	0.016976	0.0134091	0.0478235	0.0367924	0.0367263	0.0531079	0.0126825	0.0149283	0.0195522	0.00951186	0.0828324	0.0958452	0.163353	0.0146641	0.012154	0.00733206	0.129929	0.0101063	0.141225	0.125504	0.145981	0.0402272	0.0132109	0.00746417	0.100205	0.137592	0.0477574
o__Halanaerobiales	0	0	0.00132109	0	0	0	0	0	0.000198164	0	0	0	0	0	0.000198164	0	0	0	0	0.000132109	0	0	0.000330273	0	6.61e-05	0	0	0	0	0	0.000990818	0	0	0	6.61e-05	0	0	0	0	0	0	0	0	0.000132109	0	0	6.61e-05	6.61e-05	0
o__Planctomycetales	6.61e-05	0	0.000198164	6.61e-05	0	0	0	6.61e-05	6.61e-05	0	0	0	6.61e-05	0	0	0	6.61e-05	0	0	6.61e-05	0	6.61e-05	0	0	0	6.61e-05	0	0	6.61e-05	0	0.000198164	0	0	0	0.000198164	6.61e-05	0	0	0.000396327	0.014532	0	0	0	0	6.61e-05	0	6.61e-05	0	0
o__KI89A_clade	0	0	0	0	0	0	0	0	0	0	0	0	0	0	0	0	0	0	0	0	0	0	0	0	0	0	0	0	0	0	0	6.61e-05	0	0	6.61e-05	0	0	0	0	0	0	0	0	0	0	0	0	0	0
o__Alphaproteobacteria_Incertae_Sedis	0.000264218	0	0.000396327	0	0	0	0	0	0	0	0	0	6.61e-05	0	6.61e-05	0	6.61e-05	0	0	0.000264218	0	0.000264218	0	0.000858709	0	6.61e-05	0	0	0	0	6.61e-05	0	0	0	6.61e-05	0	0	0	0	0	0	0	0	0.000132109	0	0	6.61e-05	0	0
o__SAR324_cladeMarine_group_B	0.00138715	0	0.000132109	0	0	0	0	0	0	0	0	0	6.61e-05	0	6.61e-05	0	0	0	0	0.000198164	0	0	0	0.00171742	0	0	0	0	0.000132109	0	0.000462382	0	0	0	0.000132109	0	0	0	0	0	0	0	0	0	0	0	0	0	0
o__Caldilineales	6.61e-05	0	0.000462382	0	0	0	0	0	0	6.61e-05	0	0	6.61e-05	0	6.61e-05	0	0	0	0	0.000132109	0	6.61e-05	6.61e-05	0	0	0	0	0	0	0	0.000528436	6.61e-05	6.61e-05	0	0.000198164	0	0	0	0	0	0	0	0	0.000198164	0	0	6.61e-05	0	0
o__Parcubacteria_group_bacterium_GW2011_GWA1_60_11	0	0	6.61e-05	0	0	0	0	0	6.61e-05	0	0.000198164	0	0	0	0	0	0	0	0	6.61e-05	0	6.61e-05	0	6.61e-05	0	0	0	0	0	6.61e-05	0	0	0	0	0	0	0	0	0	0	0	0	0	0	0	0	0	0	0
o__Bradymonadales	0	0	0.000660546	0	0	0	0	0	0.000132109	0	0	0	0	0	0	0	0	0	0	0.000198164	0	0.000198164	6.61e-05	0	0	0	0	0	0	0	0.000528436	0	0	0	0.000264218	0	0	0	0	0	0	0	0	0	0	0	0	0	0
o__Hyaloperonospora_arabidopsidis	0	0	0	0	0	0	0	0	0	0	0	0	0	0	0	0	0	0	0	0	0	0	0	0	0	0	6.61e-05	0	0	0	0	0	0	0	0	0	0	0	0	0	0	0	0	0	0	0	0	0	0
o__Spirochaetales	0.000132109	0.000990818	0.00317062	0.00502015	0	0.00746417	0	0.0139375	0.0021798	0.0148623	0.01691	0.0162494	0.133298	0.00693573	0.0634124	0.000198164	0.00105687	0.00667151	0.00330273	0.0139375	0.00125504	0.0385098	0.00204769	0.0014532	0.00924764	0.00211375	0.00832288	0.0796618	0.00574675	0.000264218	0.012154	0.00383117	0.00594491	0.00204769	0.00686967	0	0.00224586	0.000330273	0.000792655	6.61e-05	0.0297906	0.014532	0.00112293	0.00204769	0.000792655	0.000198164	0.00257613	0.00482198	0.00931369
o__Bacillales	0.00151925	0.0188916	0.00389722	0.00878526	0.0265539	0.0367924	0.0223264	0.000462382	0.0146641	0.0058128	0.0749719	0.0772178	0.00310456	0.00568069	0.00303851	0.0566088	0.00911553	0.00753022	0.0648656	0.00462382	0.0126825	0.00369906	0.00548253	0.00660546	0.00838893	0.0733866	0.787502	0.0248365	0.0210053	0.00376511	0.0058128	0.691591	0.00297246	0.0359337	0.0204769	0.00264218	0.0107008	0.00204769	0.0173063	0.00389722	0.0174384	0.0260255	0.00548253	0.00475593	0.00488804	0.00171742	0.0188916	0.00640729	0.0136072
o__Chlorobiales	0	0	0.00105687	0	0	0	0	0	6.61e-05	0.000198164	0	0	0	0	0.000330273	0	0.000132109	0	0	0.0007266	6.61e-05	0.000264218	0.000198164	0	6.61e-05	0	0	0	6.61e-05	6.61e-05	0.0014532	6.61e-05	6.61e-05	0.000198164	0.000264218	0	0	0	0	0	6.61e-05	0	6.61e-05	6.61e-05	6.61e-05	6.61e-05	0.000264218	0	6.61e-05
o__Acidiferrobacterales	6.61e-05	0	0	0	0	0	0	0	0	0	0	0	0	0	0	0	0	0	0	0	0	0	0	0	0	0	0	0	0	0	0	0	0	0	0	0	0	0	0	0	0	0	0	6.61e-05	0	0	0	0	0
o__Chlamydiales	0	0	0.0021798	0	0	0	0	0	0	0.000198164	0	0	0	0	0.000396327	0	0	0.000132109	0	0.0007266	0	0.000132109	0	0	0	0	0	0	6.61e-05	0	0.000858709	0	6.61e-05	0	0	0	0	0	0	0	0	0	0	0	0	0	0	0	0
o__Phytophthora_lateralis_MPF4	0	0	0	0	0	0.000198164	0	0	0	0	0	0	0	0	0	0	0	0	0	0.000462382	0	0	0	0	0	0	0	0	0	0	0	0	0	0	0	0	0	0	0	0	0	0	0	0	0	0	0	0	0
o__Streptomycetales	0.000528436	0.000396327	0.000462382	0.000198164	0	0.000528436	0.000462382	0.000264218	0.000330273	0.000594491	0.000660546	0.000132109	0.000132109	0	0	0.00858709	0.000264218	6.61e-05	0.000396327	0.000528436	0	0.000924764	0.000198164	0.000396327	6.61e-05	0.000264218	0.000198164	0.000132109	0.000330273	0.0112293	0.00125504	0.000660546	0	6.61e-05	0.000462382	0	0	0	0	0	0.000594491	0.000198164	0.000396327	0.000924764	0.000132109	0.000198164	0.00138715	0.000528436	0.000330273
o__Blastocatellales	0.00211375	0	0.00601097	0	0	0	0	0	0.00178347	0.00244402	0.000132109	0	0.000264218	6.61e-05	0.000132109	0	0.00125504	6.61e-05	6.61e-05	0.00449171	0.000132109	0.00482198	0.00112293	0.000528436	0.000594491	0.000792655	0	0	0.00105687	6.61e-05	0.00462382	0.000858709	0.00132109	0.000198164	0.00416144	0.00158531	6.61e-05	0	0.000792655	0.000132109	0.000132109	0.000198164	6.61e-05	0.00158531	0.000396327	6.61e-05	0.000198164	0.00165136	0.000198164
o__43F-1404R	0	0	0	0	0	0	0	0	0	0	0	0	0	0	0	0	0	0	0	0	0	0	0	0	0	0	0	0	0	0	0	0	6.61e-05	0.000132109	0	0	0	0	0	0	0	0	0	0	0	0	0	0	0
o__Alteromonadales	0.00330273	0	0	0	0	0	6.61e-05	6.61e-05	0	0	0	0	0	0	0	0	0	0	0	0	0	0	0	0.00105687	0	0	0	0	0	0	0	0	0	0	0	0	0	0	0	0	0	0	0	0.000132109	0	0	0	0.000132109	0
o__Longimicrobiales	0.0007266	0.000528436	0.000198164	0.000396327	0	0.00264218	0.000264218	0.000198164	6.61e-05	6.61e-05	0	0	0	0	0	6.61e-05	0.000132109	0	0	0.000462382	0	0.000330273	0	0	0	0	0	0.000330273	0	0.00112293	0.000132109	0	0.000132109	0.000330273	0.000198164	0	0	0	0	0	0	6.61e-05	6.61e-05	0.000330273	6.61e-05	6.61e-05	0.000132109	0.000264218	0.000132109
o__Subgroup_7	0.000264218	0	0.0014532	0	0	0	0	0.000132109	0.000330273	0.000330273	0.000132109	0	0	0	6.61e-05	0	0.0007266	0	6.61e-05	0.0014532	0	0.00165136	0.000198164	0.000132109	0.000198164	0.000330273	0	0	0.000396327	6.61e-05	0.00178347	0.000264218	0.000462382	0.000132109	0.00132109	0.000924764	0	0	0.000132109	6.61e-05	0.000132109	0	0.000132109	0.0007266	0.000132109	0	6.61e-05	6.61e-05	6.61e-05
o__Euzebyales	0	0	0	6.61e-05	0	0	0	6.61e-05	0	0	0.000132109	0	0	0	0	0	0	0	0	0	0	0	0	0	0	0	0	0	0	0.000264218	0	0	0	0	0	0	0	0	0	0	0	0	0	0	0	0	0	0	0
o__Chloroflexales	0.000132109	0	0.00151925	0	0	0	0	0.000132109	0.000132109	0.000396327	0.000132109	0	0	6.61e-05	0	6.61e-05	0.000264218	6.61e-05	0	0.000792655	0	0.000330273	0.000132109	0.000330273	0	0.000330273	0	0	6.61e-05	0.000198164	0.000924764	0.000924764	6.61e-05	0	0.000594491	0	0	6.61e-05	6.61e-05	0	0.000462382	0.000132109	0	0.000858709	6.61e-05	0.000132109	0.0007266	0.000330273	0.000264218
o__Rhodobacterales	0.00607702	0.000198164	0.00607702	0.00264218	0.000330273	0.00204769	0.00838893	0.0104366	6.61e-05	0.00277429	0.000198164	0	0.000330273	0	0.00178347	6.61e-05	0.000462382	0.000132109	0	0.00528437	0	0.000792655	0.000198164	0.00482198	0.000396327	0.000132109	0	0	0.000264218	6.61e-05	0.00548253	0.000792655	0.000264218	0.000462382	0.0014532	0.0014532	0.00449171	0.000264218	0.000330273	0.0718674	0.000462382	0.000660546	0.000264218	0.00198164	0.00984213	0.0108329	0.00191558	0.00878526	0.00224586
o__C0119	0	0	0	0	0	0	0	0	0	0	0	0	0	0	0	0	0	0	0	0	0	0.000198164	0	0	0	0	0	0	0	0	0.000132109	0	0	0	0	0	0	0	0	0	0	0	0	6.61e-05	0	0	0	0	0
o__Hydrogenophilales	0	0	0	6.61e-05	0	0	0	0	0	0	0	0	0	0	0	0	0	0	0	0	0	0	0	0	0	0	0	0	0	0.000132109	0	6.61e-05	0	0.000330273	0	0	0	0	0	0	0	6.61e-05	0	0.000132109	0	0	6.61e-05	0.000198164	0
o__Micrococcales	0.00409538	0.00990818	0.0021798	0.00257613	0.00396327	0.0105687	0.0163815	0.000594491	0.00429355	0.00468987	0.0014532	0.132902	0.00455777	0.0391704	0.000858709	0.00132109	0.0107008	0.058128	0.00125504	0.00383117	0.00971002	0.0029064	0.00264218	0.00719995	0.00343484	0.0239778	0.00105687	0.0155228	0.00284035	0.0214677	0.00515226	0.00118898	0.00766233	0.000462382	0.00805866	0.0160513	0.0424731	0.0114274	0.00640729	0.344408	0.00165136	0.00224586	0.00237796	0.00317062	0.00350089	0.00165136	0.00700178	0.00138715	0.00548253
o__Obscuribacterales	0	0	0	0	0	0	0	0	6.61e-05	0	0	0	0	0	0	0	0	0	0.000132109	0	0	6.61e-05	0	0	0	0	0	0	0	0	6.61e-05	0	0	0	6.61e-05	0	0	0	0	0	0	0	0	0	0	0	0	0	0
o__B1-7BS	0	0	0	0	0	0	0	0	0	0	0	0	0	0	0	0	0	0	0	0	0	0	0	0	0	0	0	0	0	0	0	0	0	0	0	0	0	0	0	0	0	0	0	6.61e-05	0	0	0	6.61e-05	0
o__Bromus_tectorum	6.61e-05	0	0	0	0	0	0	0	0	0	0	0	0	0	0.000132109	0	0	0	0.000198164	6.61e-05	0	6.61e-05	0	0	6.61e-05	0	0	0	0.000132109	0	0	0	0.000132109	0	6.61e-05	0	0.000132109	0	0	0	0	0	0	0	0	0	0	0	0
o__Flavobacteriales	0.0534381	0.000528436	0.0772838	0.00713389	0.00138715	0.00350089	6.61e-05	0.0180329	0.00812471	0.00620913	0.0264879	0.00931369	0.00601097	0.00502015	0.00323667	0.000330273	0.0105687	0.0336878	0.0406896	0.0114274	0.013277	0.00468987	0.00409538	0.00865315	0.00812471	0.00587886	0.00336878	0.00495409	0.0128806	0.000660546	0.00971002	0.0007266	0.0166457	0.000264218	0.0122861	0.00297246	0.0110311	0.00693573	0.0213356	0.00138715	0.00171742	0.00284035	0.00528437	0.00165136	0.00244402	0.000528436	0.00753022	0.00383117	0.0122861
o__Nitriliruptorales	0	0	0	0	0	0	0	0	0	0	0	0	0	0	0	0	0	0	0	0	6.61e-05	0	0	0	0	0	0	0	0	0	0	0	0	0	0	0	0	0	0	0	0	0	0	0	0	0	0	0	0
o__Kallotenuales	0	0	0	0	0	0	0	0	0	0	0	0	0	0	0	0	0	0	0	0	0	0	0	0	0	0	0	0	0	0	0	0	0	0	0	0	0	0.000396327	0	0	0	0	0	0	0	0	0	6.61e-05	0
o__Thiotrichales	0.000528436	0	0	0	0	0	0	0	6.61e-05	0.000198164	0	0	0	0	0	0	0	0	0	0.000462382	0	0	0	0.000264218	0	0	0	0	0	0.000198164	6.61e-05	0	0	0	6.61e-05	0	0	0	0	0	0	0	0	0.000132109	0	0	6.61e-05	6.61e-05	0
o__Sphingobacteriales	0.0021798	0.00112293	0.0225907	0.000462382	0	0.000528436	6.61e-05	0.000264218	0.00449171	0.00792655	0.000462382	0.000198164	0.00237796	0.000264218	0.00620913	0.000594491	0.00112293	6.61e-05	0.0007266	0.0150604	0.000330273	0.00317062	0.0014532	0.0021798	0.0021798	0.000528436	0.000660546	0.000528436	0.000594491	0.00178347	0.0203448	0.000660546	0.00482198	0.000924764	0.00865315	0	0	0	0.000462382	0	0.00495409	0.000396327	0.000330273	0.00231191	0.000264218	0.00211375	0.00118898	0.00138715	0.00118898
o__AKYG1722	0	0	0	0	0	6.61e-05	6.61e-05	0	6.61e-05	0	6.61e-05	0	0	0	0	0	0	0	0	0	0	0	0	0	0	0	0	0	0	0.000198164	6.61e-05	0	0	0	0	0	0	0	0	0	6.61e-05	0	6.61e-05	0.000330273	0	0	6.61e-05	6.61e-05	6.61e-05
o__Lineage_IIa	0	0	0.000264218	0	0	0	0	0	0	0	0	0	0	0	0	0	6.61e-05	0	0	0.000132109	0	0.000264218	6.61e-05	0	0	0	0	0	6.61e-05	0	0	0	0	0	0	0	0	0	0	0	0	0	0	0	0	0	0	0	0
o__Methanomicrobiales	0	0	0	0	0	0	0	0	0	0	0	0	0	0	0	0	0	0	0	0	0	0	0	0	0	0	0	0	0	0	0	0	0	0.0007266	0	0	0	0	0	0	0	0	0	0	0	0	0	0	0
o__Opitutales	6.61e-05	6.61e-05	0.0007266	0	0	0	0	0	0.000132109	0.000198164	0	0	0	0	0.000264218	0	0.000264218	0	0	0.000198164	0	0.000330273	0	0.000132109	6.61e-05	0	0	0	6.61e-05	0	0.000924764	0	0.000198164	6.61e-05	0.000198164	0	0	0	0	0	0.000198164	6.61e-05	6.61e-05	0.000462382	6.61e-05	0	0.000924764	0.0007266	0.000132109
o__SubsectionI	0.0613647	0	0	0	0	0	0	0	0	0	0	0	0	0	0	0	0	0	0	0	0	0	0	0.0636105	0	0	0	0	0	0	0	0	0	0	0	0	0	0	0	0	0	0	0	0	0	0	0	0	0
o__Rhizobiales	0.00746417	0.00323667	0.0417465	0.00416144	0.00204769	0.0105687	0.0781425	0.0490785	0.0125504	0.0109651	0.0119559	0.030253	0.00244402	0.000660546	0.00766233	0.0652619	0.0200806	0.00528437	0.00112293	0.0336218	0.00323667	0.0330933	0.0226567	0.00977608	0.0110311	0.0135412	0.00429355	0.0148623	0.0118238	0.00805866	0.0488143	0.00753022	0.0271484	0.0455776	0.0531079	0.0426052	0.00719995	0.0473611	0.000528436	0.00336878	0.00251007	0.0332915	0.00548253	0.0431336	0.555783	0.589009	0.0768875	0.300614	0.106876
o__Bacteroidales	0.109915	0.196777	0.163551	0.0893058	0.6295	0.118172	0.137063	0.331858	0.240835	0.394676	0.166854	0.205298	0.34923	0.280071	0.207676	0.0110972	0.373208	0.179933	0.227426	0.233107	0.250545	0.136205	0.426184	0.358214	0.342097	0.183169	0.0573354	0.101526	0.13812	0.270956	0.157738	0.0961754	0.333774	0.126561	0.142414	0.0350089	0.121276	0.121739	0.238919	0.0206751	0.188916	0.267125	0.273532	0.075038	0.037519	0.0233173	0.23304	0.129137	0.244732
o__Salinisphaerales	0.000132109	0	0	0	0	0	0	0	0	0	0	0	0	0	0	0	0	0	0	0	0	0	0	0.0007266	0	0	0	0	0	0	0	0	0	0	0	0	0	0	0	0	0	0	0	0	0	0	0	0	0
o__Entomoplasmatales	0.000660546	0	0.00198164	0	0	0	0	0	0.00165136	0	0	0	0	0	0.00112293	0	0.00270824	0.000594491	0	0.00158531	0.000198164	0.00455777	0.000858709	0	0.00204769	0	0	0	0.000594491	0	6.61e-05	0	0.00323667	0	0.00416144	0	0	0	0	0	0	0	0	0	0	0	0	0	0
o__Mycoplasmatales	6.61e-05	6.61e-05	0.0765572	0.00317062	0	0.000132109	0	0	0.00224586	0.00488804	0.000132109	0.00918158	0.007266	0.00165136	0.0100403	0	0.00858709	0.000924764	0	0.00317062	0.000396327	0.00739811	0.00125504	0	0.00422749	0.00812471	0.0007266	0.00838893	0.000660546	6.61e-05	0.0043596	0.000330273	0.00138715	0	0.00165136	0	0.00224586	0	0.000198164	0	0.000330273	6.61e-05	0.000198164	6.61e-05	0	0	0.00191558	6.61e-05	0.000330273
o__Myxococcales	0.00125504	0.00118898	0.0107669	0.000198164	0	0.000264218	0.000198164	0.000594491	0.00191558	0.00607702	0.000792655	0	0.000990818	6.61e-05	0.00151925	0.000264218	0.00297246	0	0	0.0170421	0.000132109	0.00686967	0.00112293	0.00132109	0.00125504	0.000990818	0.000132109	0.000462382	0.00132109	0.00151925	0.00858709	0.00178347	0.00284035	0.000594491	0.00971002	0.000264218	6.61e-05	0	0	0	0.000462382	0.000264218	0.000396327	0.00343484	0.000396327	0.000528436	0.00184953	0.00211375	0.00178347
o__planctomycete_A-2	0	0	0	0	0	0	0	0	0	0	0	0	0	0	0	0	0	0	0	0	0	0	0	0	0	0	0	0	0	0	0	0	0	6.61e-05	0.000132109	0	0	0	0	0	0	0	0	0	0	0	0	0	0
o__Sphaerobacterales	0	0	0	0	0	0	0	0	0	0	0	0	0	0	0	0	0	0	0	0	0	0	0	0	0	0	0	0	0	0	0	0	0	0	0	0	0	0	0	0	0	0	0	0.000264218	0	0	0.000396327	0.000198164	0
o__Desulfurellales	0.000264218	0	0.00402933	0	0	0	0	0.000132109	0.000990818	0.00257613	6.61e-05	0	0.000264218	0	0.000264218	0	0.00105687	6.61e-05	0	0.0029064	6.61e-05	0.00416144	0.000792655	0.000330273	0.0007266	0.000858709	0	0.000264218	0.0014532	6.61e-05	0.00297246	0.000858709	0.00138715	0.000396327	0.00323667	0.00112293	6.61e-05	0	0.000594491	0.000132109	0.000132109	0	0	0.000924764	6.61e-05	6.61e-05	0.000198164	0.00151925	0.000264218
o__Rhodospirillales	0.0112953	0.000594491	0.00759628	0.000792655	0	0.000528436	0.000396327	0.000396327	0.00138715	0.00270824	0.00112293	0.00759628	0.000462382	0	0.000462382	0.000396327	0.00284035	6.61e-05	6.61e-05	0.00574675	0.000132109	0.00528437	0.000858709	0.0123522	0.000924764	0.000660546	0	0.00105687	0.00138715	0.00198164	0.00482198	0.0021798	0.00237796	0.000858709	0.00640729	0.00184953	6.61e-05	0.00211375	0.00191558	0.08957	0.00211375	0.00402933	0.00211375	0.013277	0.00336878	0.00541647	0.00931369	0.0165136	0.00535042
o__Rickettsiales	0.0109651	0.000132109	0.000660546	0.00528437	0	0	0	6.61e-05	0	6.61e-05	0.000198164	0.000198164	0.000198164	0	0.000264218	0.000132109	0.000330273	0	0.000858709	0.00132109	0	0.00105687	0.000132109	0.0116256	6.61e-05	0	0	0.0192879	0.000132109	6.61e-05	0.000858709	6.61e-05	0.000330273	6.61e-05	0.00105687	0.000264218	0.000462382	0	0	0	0	6.61e-05	6.61e-05	0.000396327	0.00211375	0.000198164	0	6.61e-05	0.000330273
o__Solibacterales	0.00118898	6.61e-05	0.00561464	6.61e-05	6.61e-05	6.61e-05	6.61e-05	0	0.00165136	0.000660546	0	0	0.000396327	0	0.000462382	0	0.00138715	6.61e-05	0	0.003633	0	0.00409538	0.000594491	0.00270824	0.000264218	0.000264218	0	0	0.000462382	0.000132109	0.00198164	0.00158531	0.00158531	0.0007266	0.00488804	0	0	0	0	0	0	0	0	0.000792655	0.000132109	0	0.000132109	0.000396327	0.000198164
o__Syntrophobacterales	0	0	0	0	0	0	0	0	0	0	0	0	0	0	0	0	0	0	0	0	0	0	0	0	0	0	0	0	0	0	0	0	0	0.00244402	0	0	0	0	0	0	0	0	0	0	0	0	0	0	0
o__Methylophilales	6.61e-05	0.000924764	6.61e-05	0.000660546	0	0.000462382	0.000396327	0.000264218	0	0	0.000594491	0	0	0	0	0	0	0	0	0	0	0	0	0	0	0	0	0.000792655	0	0.0029064	0	6.61e-05	0	0.00112293	0	0	0	0	0	0	6.61e-05	6.61e-05	0.000264218	0.000924764	6.61e-05	6.61e-05	0.0007266	0.000660546	0.000462382
o__Propionibacteriales	0.00132109	0.000198164	0.00158531	0.000330273	0	0.00132109	0.000462382	0.000330273	0.000594491	0.000990818	0.00336878	0.00270824	0.000132109	0	0.000132109	0.00627518	0.00118898	0	0.0007266	0.00165136	0	0.00211375	0.000594491	0.000660546	0.000330273	0.000528436	0.000198164	0.000396327	0.000462382	0.00515226	0.00138715	0.000792655	0.000660546	0.000330273	0.00257613	0.000660546	6.61e-05	0.000396327	0.000132109	0.00462382	0.000396327	0.000396327	0.000396327	0.00105687	0.00270824	0.00350089	0.00105687	0.00198164	0.0007266
o__Lineage_IV	0	0	0	0	0	0	0	0	0	0	6.61e-05	0	0	0	0	0	0	0	0	0	0	0	0	0	0	0	0	0	0	0	0	0	0	0	0	0	0	0	0	0	0	0	0	0	0	0	0	0	0
o__Verrucomicrobiales	0.000462382	0	0.00125504	0	0	0	0	0	6.61e-05	0.000594491	0	0	0.000132109	0	0.000462382	0	0	0	0	0.000330273	6.61e-05	0	0	0.000132109	0	0	0	0	0	0	0.0014532	0	0.000132109	0	0.00125504	0	0	0.000528436	0	0	0.000132109	0	6.61e-05	0.000396327	0	0	0.000264218	0.000198164	0.000198164
o__Actinomycetales	0.0029064	0.000594491	0.00191558	0.000660546	0.00825682	0.000396327	0.000330273	0.0482859	0.0280732	0.0229209	0.00554858	0.00554858	0.00402933	0.0192219	0.000594491	6.61e-05	0.0105687	0.00792655	0.00330273	0.0152586	0.0195522	0.0161173	0.0113614	0.0357355	0.00554858	0.0879186	0.000198164	0.00356695	0.3633	0.00105687	0.00660546	0.000594491	0.00640729	0.0191558	0.00336878	0.0029064	0.0065394	0.0202788	0.0299888	0.00184953	0.00184953	0.00713389	0.00284035	0.00191558	0.00548253	0.000396327	0.00303851	0.00158531	0.00178347
o__Lactobacillales	0.0336878	0.292952	0.0129467	0.426779	0.0197503	0.27089	0.461589	0.0223925	0.149746	0.0830966	0.365876	0.153577	0.020609	0.190832	0.00997424	0.0130788	0.123456	0.102979	0.122928	0.0457098	0.179602	0.24962	0.0827664	0.134949	0.0761609	0.12874	0.0141357	0.165797	0.0570051	0.0981571	0.0566088	0.0323007	0.0659225	0.331528	0.105819	0.0647995	0.4137	0.0626858	0.0586564	0.0418125	0.32915	0.0682344	0.168109	0.618865	0.0786049	0.00865315	0.15034	0.150737	0.15034
o__JG30-KF-CM45	0.000462382	0	0.000660546	0	0	0.000198164	0.000198164	0.000132109	0.000198164	0.000264218	6.61e-05	0	0.000132109	0	6.61e-05	6.61e-05	0.000198164	0	0	0.000198164	0	0.000132109	6.61e-05	0.000132109	0	0	0	6.61e-05	0	0.000924764	0.000330273	0.000396327	0	6.61e-05	0.000396327	0	0	6.61e-05	6.61e-05	0.00105687	0.000198164	0.000528436	6.61e-05	0.00138715	0.000132109	6.61e-05	0.00132109	0.000792655	0.000396327
o__soil_bacterium_WF55	0	0	6.61e-05	0	0	0	0	0	0	0	0	0	0	0	0	0	0	0	0	6.61e-05	0	0	0	0	0	0	0	0	0	0	0	0	0	0	0	0	0	0	0	0	0	0	0	0	0	0	0	0	0
o__NB1-j	0	0	0.000660546	0	0	0	6.61e-05	0	6.61e-05	0	6.61e-05	0	0	0	0	0	0	0	0	0.000528436	0	0.0007266	0.000264218	6.61e-05	0.000132109	6.61e-05	0	0.000660546	0.000462382	6.61e-05	0.000858709	0.000396327	6.61e-05	0.000264218	0.000330273	0.00112293	0	0	0	0	0.000132109	6.61e-05	0	0.000594491	6.61e-05	6.61e-05	0.000264218	0.000396327	6.61e-05
o__uncultured	0	0	6.61e-05	0	0	0	0	0	0	0	0	0	0	0	0	0	0	0	0	0	0	0	0	0	0	0	0	0	0	0	6.61e-05	0	0	0	0	0	0	0	0	0	0	0	0	6.61e-05	0	0	0	0	0
o__Burkholderiales	0.00468987	0.0106348	0.0347447	0.00356695	0.000792655	0.0102385	0.0187595	0.103838	0.00614307	0.020609	0.0218641	0.00369906	0.00198164	0.000858709	0.0190237	0.568664	0.00832288	0.00462382	0.0356695	0.0582601	0.00330273	0.0163815	0.00422749	0.00184953	0.00541647	0.00521831	0.00369906	0.028998	0.00878526	0.0526455	0.0282053	0.0252989	0.0161834	0.0206751	0.0474272	0.0679041	0.0128146	0.0503996	0.00647335	0.049607	0.00184953	0.00389722	0.00204769	0.00812471	0.003633	0.00211375	0.00878526	0.00614307	0.00396327
o__Cytophagales	0	0.000594491	0.00495409	0.000528436	0	0.000594491	0.000594491	0.000396327	0.000198164	0.00231191	0.000264218	0	0.000660546	0	0.00165136	0.00733206	0.000792655	0	0.000198164	0.00462382	6.61e-05	0.000528436	0.000198164	6.61e-05	0.000396327	0.000264218	0.000132109	0.000396327	0.000462382	0.00105687	0.0065394	0.000528436	0.000528436	0.00138715	0.00468987	0	0	0	0	6.61e-05	6.61e-05	0.00270824	0.000330273	0.00118898	0.000198164	0.000396327	0.000594491	0.000792655	0.000132109
o__Parcubacteria_bacterium_OLB19	0	0	6.61e-05	0	0	0	0	0	0	0	0	0	0	0	0	0	0	0	0	0	0	0	0	0	0	0	0	0	0	0	0	0	0	0	0.000198164	0	0	0	0	0	0	0	0	0	0	0	0	0	0
o__Corynebacteriales	0.00105687	0.00244402	0.0113614	0.0007266	0.000528436	0.00165136	0.044785	0.0171081	0.00521831	0.00184953	0.00105687	0.0007266	0.00733206	0.000924764	0.00112293	0.0218641	0.00257613	0.00495409	0.00686967	0.00376511	0.00125504	0.00482198	0.00297246	0.00713389	0.00105687	0.00561464	0.00105687	0.00594491	0.00264218	0.0196182	0.0745095	0.000990818	0.0540987	0.000264218	0.00587886	0.00191558	0.00171742	0.000396327	0	0.000198164	0.000264218	0.000528436	0.000198164	0.000396327	0.000198164	0.000132109	0.000858709	0.000396327	0.000528436
o__TRA3-20	0.0007266	6.61e-05	0.00178347	0.000132109	0	6.61e-05	6.61e-05	6.61e-05	0.000792655	0.00184953	0.000132109	0	6.61e-05	0	6.61e-05	0	0.0007266	6.61e-05	0	0.00191558	0	0.00132109	0.000330273	0.000396327	0.000396327	0.0007266	0	0.000132109	0.000924764	0.000330273	0.00356695	0.000198164	0.0007266	0.000198164	0.0021798	0	0	0	0	0	0.000132109	0.000198164	0	0.000660546	0	6.61e-05	0.000462382	0.000660546	0.000330273
o__Frankiales	0.000858709	0.000330273	0.00158531	6.61e-05	0	6.61e-05	0.000330273	0.0029064	0.000264218	0.000396327	0.000264218	0	6.61e-05	0	0	0	0.000660546	0	6.61e-05	0.00178347	0	0.00138715	0.000132109	0.00105687	0.000198164	0.000330273	0	0.000132109	0.000198164	0.00237796	0.00204769	0.0007266	0.000660546	6.61e-05	0.000990818	0.0007266	0	0.000396327	0.000660546	0.083559	0.000594491	0.00178347	0.000264218	0.00264218	0.000528436	0.000264218	0.00198164	0.00191558	0.000858709
o__Gemmatimonadales	0.00343484	0.00132109	0.0142678	0.00541647	0.000132109	0.000990818	0.0007266	0.00105687	0.0043596	0.00607702	0.00231191	0	0.00118898	0	0.00105687	0.000528436	0.0050862	0.000330273	0	0.0122861	0.000132109	0.0146641	0.0029064	0.00204769	0.00198164	0.00277429	0	0.000264218	0.00350089	0.003633	0.0140696	0.00356695	0.00356695	0.00231191	0.00997424	0.00766233	6.61e-05	0.000132109	0.00237796	0.000330273	0.000858709	0.000594491	0.000594491	0.00528437	0.00105687	0.000330273	0.00402933	0.00317062	0.00184953
o__Thermoplasmatales	0	0	0	0	0	0	0	0	0	0	0	0	0	0	0	0	0	0	0	0	0	0	0	0	0	0	0	0	0	0	0	0	0	0.000396327	0	0	0	0	0	0	0	0	0	0	0	0	0	0	0
o__Lineage_IIc	0	0	6.61e-05	0	0	0	0	0	0	0	0	0	6.61e-05	0	0	0	0	0	0	0	0	6.61e-05	0	0	0	0	0	0	0	0	0	0	0	0	0	0	0	0	0	0	0	0	0	0	0	0	0	0	0
o__HTA4	0	0	6.61e-05	0	0	0	0	0	0	0	0	0	0	0	0	0	0	0	0	0	0	0	0	0	0	0	0	0	0	0	0	0	0	0	0	0	0	0	0	0	0	0	0	0.000132109	0	0	0	0	0
o__Micromonosporales	0.0007266	0.00409538	0.00323667	0.0043596	0	0.00601097	0.00244402	0.00184953	0.000792655	0.000858709	0.000330273	6.61e-05	0.000264218	0	6.61e-05	0.00317062	0.00132109	6.61e-05	0	0.00244402	0	0.00416144	0.000528436	0.000594491	0.000264218	0.000396327	0	0.00310456	0.000792655	0.0174384	0.0014532	0.000264218	0.000990818	0.000792655	0.00277429	0	0.000660546	0	0	0	0.000330273	0.000132109	0.000264218	0.00132109	0.000330273	0.000198164	0.000924764	0.000792655	0.000330273
o__Chromatiales	0	0	0	0	0.000396327	0	0	0	0.000462382	0	0	0	0	0	0	0	0	0	0	0	0	0	0	0	0	0.000858709	0	0	0	0	0	0.000792655	0	0.000132109	0	0	0	0	0	0	0	0	0	0.000132109	0	0	0	0	0
o__Chthoniobacterales	0	0	0.000858709	0	0	0	0	0	0.000198164	0.000330273	6.61e-05	0	0.000132109	0	0	0	0.000264218	0	0	0.000792655	0	0.000858709	0.000132109	0.000330273	0.000396327	0.000264218	0	0	0.000264218	0	0.0014532	0	0.000396327	0	0.000528436	0	0	0	0	0	0	0	0	0	0	0	0	0.000330273	0
o__Thermales	0	0	0	0	0	0	0	0	0	0	0	0.000330273	0	0	0	0.000198164	0.000462382	0	0.000132109	0	0	0	0	0	0	0	6.61e-05	0	0.000396327	0	0	0	0	0	0	0	0	0	0	0	0	0	0	0	0	0.000132109	0	0	0
o__Lineage_IIb	0	0	6.61e-05	0	0	0	0	0	0	0	0	0	0	0	0	0	0	0	0	0	0	0	0	0	0	0	0	0	0	0	0	0	0	0	0	0	0	0	0	0	0	0	0	0	0	0	0	0	0
o__Deinococcales	0	0.000396327	0	0	6.61e-05	0	0	0	0.000132109	0	0	0	0	0	0	0.000264218	0	0	0.000330273	0	0	0	0	0	0.000132109	0	6.61e-05	0.00112293	0	0	0	0	0	0	0	0.000198164	0.00852104	0	0	0	0	0	0	0	0.000528436	0	6.61e-05	0	6.61e-05
o__Cellvibrionales	0.000462382	0	6.61e-05	0	0	0	0	0	0	0.000132109	6.61e-05	0	0	0	0	0	0	0	0	6.61e-05	0	6.61e-05	0	0.000264218	0.000132109	0	0	0	0	0	0.000198164	0	0	0.000132109	0.000132109	0	0	6.61e-05	0	0	0.000594491	0.000198164	0.000198164	0.0014532	0.000132109	0.000132109	0.00165136	0.00171742	0.000792655
o__JG30-KF-AS9	0	0	0	0	0	0	0	0	0	0	0	0	0	0	0	0	0	0	0	0	0	6.61e-05	0	0.000132109	0	0	0	0	0	0.000132109	0	0	0	0	0	0	0	0	0	0	0	0	0	0	0	0	0	0	0
o__Vibrionales	0	0	0	0	0	0	0	0	0	0	0	0	0	0	0	0	0	0	0	0	0	0	0	0	0	0	0	0	0	0	0	0	0	0	0	0	0	0	0	0	0	0	0	0	0	0	0	0	0
o__SC-I-84	0.000858709	0	0.00112293	0	0	0	0	6.61e-05	0.000396327	0.000396327	0	0	6.61e-05	0	6.61e-05	0	0.000198164	0	0	0.000792655	0	0.000396327	6.61e-05	0.000462382	0.000132109	0.000264218	0	0	0.000198164	6.61e-05	0.000792655	0.000330273	0.000396327	0.000594491	0.00132109	0	0	6.61e-05	0	0	0	6.61e-05	0	0.000264218	0	0	6.61e-05	0	6.61e-05
o__bacterium_SH4-10	0	0	0	0	0	0	0	0	0	0	0	0	0	0	0	0	0	0	0	0	0	0	0	0	0	0	0	0	0	0	0	0	0	0	0	0	0	0	0	0	0	0	6.61e-05	0.000396327	0	6.61e-05	0.000264218	0.000132109	0
o__Synergistales	0	6.61e-05	0	6.61e-05	0	0.000528436	0.000132109	6.61e-05	0.000462382	0.000528436	0.000264218	0	0.00284035	0.000594491	0.000660546	0.000264218	0.000330273	0	6.61e-05	0.000330273	0	0.000990818	0.000198164	0.000330273	0.000330273	6.61e-05	0.000924764	0.00673757	0.000132109	0.0110311	0.000264218	6.61e-05	6.61e-05	0	0.000330273	0	0	0	0	0	6.61e-05	0.000594491	0	0.000462382	0	0	6.61e-05	0.000264218	0.000528436
o__Desulfobacterales	0	0.000198164	0.000132109	0	0	0	0	0	6.61e-05	0	0	0	0	0	0	0	0	0	0	0.000396327	6.61e-05	0.000132109	0	0	0	6.61e-05	0	0	0.000132109	0	0.000132109	0	6.61e-05	0.000462382	0.000660546	0	0	0	0	0	0	0	0	0	0	0	0	0	0
o__MBA03	0	0	0	0	0	0	0	0	0	0	0	0	0	0	0	0	0	0	0	0	0	0	0.000396327	0	0	0	0	0	0	0	0	0	0	0	0	0	0	0	0	0	0	0	0	0	0	0	0	0	0
o__34P16	0	0	6.61e-05	0	0	0	0	0	0	0	0	0	0	0	0	0	0	0	0	0	0	0	0	0	0	0	0	0	0	0	0	0	0	6.61e-05	0	0	0	0	0	0	0	0	0	6.61e-05	0	0	0	0	0
o__Candidatus_Saccharibacteria_bacterium_UB2523	0	0	0	0	0	0	0	0	0.00178347	0.000132109	0	0	0.000264218	0.000198164	0	0	0	0	0	0.000198164	0	0	0.000198164	0.000132109	0	6.61e-05	0	0	0	0.000132109	0	0	0.000132109	0	0.000264218	0	0	0	0	0	0	0	0.000198164	0.000132109	0	6.61e-05	0	0.000858709	0.000330273
o__Clostridiales	0.00733206	0.376379	0.0126164	0.0127485	0.187859	0.00554858	0.000858709	0.0431336	0.0143999	0.0177026	0.00812471	0.0113614	0.0214677	0.0128146	0.0295924	0.00468987	0.0166457	0.0151925	0.0175045	0.0274126	0.00971002	0.15067	0.075104	0.00535042	0.0239778	0.0122201	0.00554858	0.0124183	0.0185613	0.123654	0.185283	0.0282714	0.0123522	0.0116256	0.0208072	0.013343	0.031442	0.0209393	0.014532	0.00284035	0.0173063	0.0151265	0.0106348	0.00673757	0.00442566	0.00244402	0.0140036	0.0131449	0.0204109
o__Nannochloropsis_oceanica	0	0	0	0	0	0	0	0	0	0	0	0	0	0	0	0	0	0	0	0	0	0	0	0	0	0	0	0	0	0	0	0	0	0	6.61e-05	0	0	0	0	0	0	0	0	0	0	0	0	0	0
o__Erysipelotrichales	0.000660546	0.0126825	0	0.000396327	0.0007266	0.000462382	0.000198164	0.0101063	0.00297246	0.00680362	0.000594491	0.0168439	0.000660546	0.00284035	0.000132109	0.000594491	0.00224586	0.0058128	0.000858709	0.00409538	0.00918158	0.0014532	0.0156549	0.00191558	0.00449171	0.000990818	0.000792655	0.000132109	0.00251007	0.000132109	0.00336878	0.00237796	0.00105687	0.00891737	0.00125504	6.61e-05	0.00178347	0.00819077	0.00138715	6.61e-05	0.00620913	0.00264218	0.00231191	0.00105687	0.000198164	6.61e-05	0.000396327	0.000528436	0.00165136
o__Victivallales	0	0	0	0	0	0	0	0	0	0.000132109	0	0	6.61e-05	0	0	0	0	6.61e-05	0	0.000396327	0	6.61e-05	0	0	0	0	0	0	0	0	0	0	0	0	6.61e-05	0	0	0	0	0	0	0	0	0	0	0	0	0	0
o__marine_metagenome	0	0	0	0	0	0	0	0	0	0	0	0	0	0	0	0	0	0	0	0	0	0	0	0.000198164	0	0	0	0	0	0	0	0	0	0	0	0	0	0	0	0	0	0	0	0	0	0	0	0	0
o__Desulfovibrionales	6.61e-05	0.00118898	0.000528436	0	0	0	0	0	0	0.000594491	0	0	0.000990818	0	6.61e-05	0	0	0	0	0.00138715	0	0.000396327	6.61e-05	6.61e-05	0.000594491	0.000132109	0	0	6.61e-05	0	0.000330273	0.000264218	0.000198164	0	0.00151925	0	0	0	0	0	0.000132109	0	0	0	0	6.61e-05	0	0	0
o__Xanthomonadales	0.00165136	0.00184953	0.00680362	0.00171742	0.000132109	0.0014532	0.00118898	0.00125504	0.00105687	0.00284035	0.00171742	0.000264218	0.000792655	6.61e-05	0.000792655	0.00336878	0.00158531	0.000462382	0.000792655	0.00819077	0.000132109	0.00502015	0.000660546	0.00125504	0.000924764	0.000198164	0.000396327	0.00191558	0.00165136	0.00475593	0.00680362	0.00158531	0.00231191	0.00317062	0.00515226	0.41905	0.0498712	0.377766	0.00442566	0.0444547	0.000792655	0.000990818	0.000990818	0.00429355	0.00819077	0.0116917	0.00330273	0.00396327	0.00125504
o__WN-HWB-116	0	0	0	0	0	0	0	0	0	0	0	0	0	0	0	0	0	0	0	0	0	0	0	0	0	0	0	0	0	0.000132109	6.61e-05	0	0	0	0	0	0	0	0	0	0	0	0	0	0	0	0	6.61e-05	0
o__Deferribacterales	0	0	0	0	0	0	0	0	0	0	0	0	0	0	0	0	0	0	0	0	0	0	0.000528436	0	0	0	0	0	0	0	0	0	6.61e-05	0	0	0	0	0	0	0	0	0	0	0	0	0	0	0	0
o__Campylobacterales	0.0187595	0.000264218	0.109452	0.00118898	0	0.00891737	0	0.0101063	0.0276769	0.00878526	0.0274787	0.00957791	0.0223925	0.0161834	0.0926745	0.00151925	0.0137393	0.00858709	0.0189577	0.0632142	0.0190237	0.0108329	0.0161834	0.000858709	0.00977608	0.0186934	0.00700178	0.0214017	0.0247705	0.000462382	0.0087192	0.00191558	0.00673757	0.0324988	0.00482198	0.00231191	0.0341502	0.00627518	0.0128146	0.00132109	0.00964397	0.0324328	0.0147302	0.00376511	0.00198164	0.000990818	0.0058128	0.00786049	0.0113614
o__Streptosporangiales	0.000462382	6.61e-05	0.000330273	0.000132109	0	6.61e-05	0.000132109	0	0.000198164	0.000132109	0	0	6.61e-05	0	6.61e-05	0.000198164	0.000132109	6.61e-05	0	0.000462382	0	0.000396327	0.000132109	6.61e-05	0.000132109	0	0	0	6.61e-05	0.00224586	0.000264218	0	0	0	0.000264218	0	0	0	0	0	0.000132109	6.61e-05	0	0.00151925	0.000264218	6.61e-05	0.000264218	0.000264218	0.000528436
o__GIF9	0	0	0	0	0	0	0	0	0	0	0	0	0	0	0	0	0	0	0	0	0	0	0	0	0	0	0	0	0	0	0	0	0	0.000264218	0	0	0	0	0	0	0	0	0	0	0	0	0	0	0
o__Nitrospirales	0.000858709	6.61e-05	0.00620913	0	6.61e-05	6.61e-05	0.000198164	0.000264218	0.00191558	0.00297246	0.000264218	6.61e-05	0.000462382	0.000132109	0.000198164	0.000132109	0.00204769	0	0	0.00482198	6.61e-05	0.00475593	0.000792655	0.000594491	0.00125504	0.00165136	0	0.000792655	0.00151925	0.000198164	0.00706784	0.00369906	0.00125504	0.00118898	0.00455777	0.00369906	0.000198164	0	0	0.000198164	0.000132109	6.61e-05	0.000198164	0.00138715	0.000198164	0	0.000792655	0.00125504	0.000462382
o__Cylindrotheca_closterium	0	0.00132109	6.61e-05	6.61e-05	0.000132109	0	0	0	0	0	0	0	0	0	0	6.61e-05	0	0	0	6.61e-05	0	0	0	0.000132109	0.000330273	0	0	0	0	0	6.61e-05	0	0	6.61e-05	6.61e-05	0	0	0	0	0	0.000264218	0.000132109	6.61e-05	0.000264218	0	0.000264218	0.000528436	0.000264218	0
o__Solirubrobacterales	0.000792655	0	0.00753022	0.000132109	0	6.61e-05	6.61e-05	6.61e-05	0.00317062	0.00297246	0.000198164	0	0.000660546	6.61e-05	0.000132109	0	0.00343484	6.61e-05	0	0.00607702	0.000132109	0.00911553	0.00158531	0.000858709	0.00105687	0.00118898	0	0	0.00251007	0.000660546	0.00587886	0.000396327	0.00317062	0.000396327	0.00640729	0.00402933	0.0007266	0	0.000528436	0.0147302	0.000264218	0.00224586	0.000198164	0.00165136	0.000264218	0.000792655	0.0007266	0.00125504	0.000462382
o__Fusobacteriales	0.194861	0.00171742	0.0116917	0.0226567	0.000792655	0.003633	0.0519189	0.0621573	0.0662527	0.0912213	0.00786049	0.00878526	0.0684325	0.0930709	0.178413	0.00112293	0.0312438	0.0546271	0.0109651	0.0522492	0.0536363	0.0402272	0.0681683	0.0164476	0.132572	0.0893718	0.0261576	0.0122201	0.157078	0.0727921	0.033886	0.0079926	0.0667151	0.0480877	0.0296585	0.0788031	0.0348768	0.0562124	0.172667	0.0137393	0.0891737	0.0925424	0.096902	0.0239118	0.00812471	0.00667151	0.0397648	0.029064	0.05324
o__Order_II	0	0	0	0	0	0	0	0	0	0	0	0	0	0	0	0	0	0	0	0	0	0	0	0	0	0	0	0	0	0	6.61e-05	0	0	0	0	0	0	0	0	0	0	0	0	6.61e-05	0	0	0.000264218	6.61e-05	0
o__Nitrosomonadales	0.00211375	0.000132109	0.0103706	0.000264218	0	0.000330273	0.000330273	0.000462382	0.00251007	0.00303851	0.000858709	6.61e-05	0.000264218	6.61e-05	0.000792655	0.000132109	0.00336878	0.000396327	0	0.00759628	0	0.00733206	0.00171742	0.00158531	0.000990818	0.00171742	0	0.000132109	0.00184953	0.00151925	0.00819077	0.00178347	0.00237796	0.000660546	0.00614307	0.00211375	0	0	0	0.000132109	0.000198164	0.000924764	0.000264218	0.00231191	6.61e-05	0.000264218	0.00118898	0.00224586	0.000858709
o__Gastranaerophilales	0	0	0	0	0	0	0	0	0	0	0	0	0	0	0	0	0	0	0	0	0	0	0	0	0	0	0	0	0	0	0	0	0	0	0	0	0	0	0	0	0	0	0	0	0	0	0	0	0
o__Cardiobacteriales	6.61e-05	0	6.61e-05	0	0	0.000264218	0	0	6.61e-05	0.000330273	0	0	0	0.000132109	0	0	0.000330273	0.00231191	0	0.000330273	0.000528436	0	6.61e-05	0.000330273	0.000198164	6.61e-05	0	0	0	0	0	0	0.000264218	0	0.000594491	0.0007266	0.00158531	0	0	0	6.61e-05	0	0	0	0	0.000132109	0.000198164	0.000132109	0.000330273
o__groundwater_metagenome	0	0	0	0	0	0	0	0	0	0	0	0	0	0	0	0	0	0	0	0.000198164	0	0	0	0	0	0	0	0	0	0	0	0	0	0	0	0	0	0	0	0	0	0	0	0	0	0	0	0	0
o__Rubrobacterales	0.000330273	0.000132109	0.000198164	6.61e-05	0	6.61e-05	0	0	0	0	0.00502015	0	0	0	0	0	0.000132109	0	0	6.61e-05	0	6.61e-05	0	0	0	6.61e-05	0	0	0	0	0.000462382	0	0.000132109	6.61e-05	6.61e-05	0	0	0	0	0	0.000132109	0	0	0.000132109	0.000132109	0	6.61e-05	6.61e-05	0
o__unidentified	0.0212696	0.0196843	0.049673	0.146707	0.00231191	0.0100403	0.018165	0.0141357	0.0156549	0.0179008	0.0111632	0.000462382	0.0134091	0.0171742	0.00607702	0.00270824	0.0160513	0.00297246	0.00158531	0.0468987	0.0106348	0.0562124	0.0171742	0.0195522	0.0172402	0.0107669	0.00151925	0.287139	0.0219962	0.0125504	0.042341	0.00924764	0.0276769	0.0159191	0.0396327	0.0227888	0.00971002	0.0104366	0.0140696	0.0123522	0.00601097	0.0233173	0.0192219	0.0153907	0.00369906	0.00178347	0.00739811	0.00957791	0.00455777
o__Parvularculales	0	6.61e-05	0	0.00482198	0	0.000132109	0	0	0	0	6.61e-05	0	0	0	0	0	0	0	0	0	0	0	0	0	0	6.61e-05	0	6.61e-05	0	6.61e-05	0	0	0	0	0	0	0	0	0	0	0	0	0	0	0	0	0	0	0
o__Herpetosiphonales	0	0	6.61e-05	0	0	0	0	0	0	0	0.000198164	0	0	0	0	0	6.61e-05	0	0	0	0	0	0	0	0	0	0	0	0	0.000330273	6.61e-05	6.61e-05	0	0	0	0	0	0	0	0	6.61e-05	0	0	0	6.61e-05	6.61e-05	0.000132109	0.000132109	6.61e-05
o__Phycisphaerales	0.000264218	0.000396327	6.61e-05	0.000330273	6.61e-05	0.000132109	0	0	0	0	0.000264218	0	0	0	0	0.000198164	6.61e-05	0	0	6.61e-05	0	6.61e-05	6.61e-05	0.000132109	0	0	0.000198164	0.000132109	0.000198164	0	0.000264218	0.000198164	0.000132109	0	0.000132109	0	0	0	0	0	6.61e-05	0	0	0.000330273	0	0	0.000198164	0	0
o__Bifidobacteriales	0.000132109	0	0.00112293	0	0.000132109	0	0	0	0.000330273	0.000198164	0	0	0.000198164	6.61e-05	0.0007266	0	0.00297246	6.61e-05	0	0.000990818	6.61e-05	0.00554858	0.00495409	0.003633	0	0.000198164	0	0	0.000396327	0	0.0322346	0.000198164	0.0007266	0	0.00158531	0.000264218	0.0128806	6.61e-05	0.000132109	0.000198164	0	0	0	0	0	0	0	0	0
o__SAR11_clade	0.0756985	0	0	0	0	0	0	0	0	0	0	0	0	0	0	0	0	0	0	0	0	0	0	0.106084	0	0	0	0	0	0	0	0	0	0	0	0	0	0	0	0	0	0	0	0	0	0	0	0	0
o__MSBL9	0	0	0	0	0	0	0	0	0	0	0	0	0	0	0	0	0	0	0	0	0	0	0	0	0	0	0	0	0	0	0	0	0	0.000264218	0	0	0	0	0	0	0	0	0	0	0	0	0	0	0
o__Gyrodactylus_salaris_gyrodactylosis_fluke	0	0	0.000132109	0	0	0	0	0	6.61e-05	0.000990818	0	0	0	0	6.61e-05	0	0	0	0	0.00191558	0	0	0	0	0	0	0	0	0	0	6.61e-05	0	0	0	0	0	0	0	0	0	0	0	0	0	0	0	0	0	0
o__Pseudonocardiales	0.000264218	0	0.00105687	0.000594491	6.61e-05	0.000132109	0.000198164	0.000198164	0.000462382	0.000396327	0.000198164	0	0.000264218	0	0	0.000990818	0.000792655	6.61e-05	6.61e-05	0.00158531	6.61e-05	0.00118898	0.000330273	0.000132109	0	6.61e-05	0	0.000132109	0.000330273	0.00184953	0.000858709	0	0.000396327	0.000132109	0.00165136	6.61e-05	0.000198164	0.000462382	0.000198164	0	0.000132109	0.000132109	6.61e-05	0.000330273	6.61e-05	0.000132109	0.000132109	0.000132109	0.000132109
o__Mollicutes_RF9	0	6.61e-05	6.61e-05	0.000132109	6.61e-05	0	0	0	6.61e-05	0	6.61e-05	6.61e-05	0	6.61e-05	6.61e-05	0.000132109	0	0	6.61e-05	0.000264218	0.00151925	0.000198164	0.00277429	0	0.00535042	0	6.61e-05	0.000132109	6.61e-05	0	0.000660546	6.61e-05	0.000132109	0	0.000132109	0	0	0	0	0	6.61e-05	0	6.61e-05	0	0	0	0	0	0
o__Bacteroidia_Incertae_Sedis	0	0	0.000858709	0	0	0	0	0	6.61e-05	0.000330273	0	0	6.61e-05	6.61e-05	0.000198164	0	0	0	0	0.000462382	6.61e-05	0.000198164	0.000132109	0	0	6.61e-05	0	0	6.61e-05	0	0.0007266	0	6.61e-05	0	0.000660546	0	0	0	0	0	0	0	0	0	0	0	0	0	0
o__Enterobacteriales	0.00171742	0.00409538	0.0154568	0.00277429	0.00924764	0.369972	0	0.000132109	0.00383117	0.00330273	0.00211375	0.0252989	0.000528436	0	0.0229209	0.00118898	0.0058128	0.0117577	0.00151925	0.0124843	0.0087192	0.00964397	0.00462382	0.000990818	0.00224586	0.000528436	0.000528436	0.00323667	0.00323667	0.0126164	0.0107008	0.0146641	0.0482198	6.61e-05	0.0725279	0.0021798	0.00429355	0.000198164	0.000264218	6.61e-05	0.00997424	0.0014532	0.00251007	0.00171742	0.00112293	0	0.000264218	0.000396327	0.000660546
[truncated: 51 more columns]
