# Supplementary material for: Characterization of Microbiota in Cancerous Lung and the Contralateral Non-Cancerous Lung Within Lung Cancer Patients
Source: Front Oncol. 2020 Aug 24;10:1584. doi: 10.3389/fonc.2020.01584 (PMC7476634; doi:10.3389/fonc.2020.01584)
Supplement: Supplementary file 4 [file Table_4.XLSX]

## Sheet: Sheet1
Supplementary Table 4. Relative abuncance of each family in each sample.
	Cancer01	Cancer02	Cancer03	Cancer04	Cancer05	Cancer06	Cancer07	Cancer08	Cancer09	Cancer10	Cancer11	Cancer12	Cancer13	Cancer14	Cancer15	Cancer16	Cancer17	Cancer18	Cancer19	Cancer20	Cancer21	Cancer22	Cancer23	Cancer24	Cancer25	Cancer26	Cancer27	Cancer28	Cancer29	Cancer30	Cancer31	Cancer32	Cancer33	Cancer34	Cancer35	Cancer36	Cancer37	Cancer38	Cancer39	Cancer40	Cancer41	Cancer42	Cancer43	Cancer44	Cancer45	Cancer46	Cancer47	Cancer48	Cancer49
f__Bifidobacteriaceae	0.000132109	0	0.00112293	0	0.000132109	0	0	0	0.000330273	0.000198164	0	0	0.000198164	6.61e-05	0.0007266	0	0.00297246	6.61e-05	0	0.000990818	6.61e-05	0.00554858	0.00495409	0.003633	0	0.000198164	0	0	0.000396327	0	0.0322346	0.000198164	0.0007266	0	0.00158531	0.000264218	0.0128806	6.61e-05	0.000132109	0.000198164	0	0	0	0	0	0	0	0	0
f__Bacteroidaceae	0.000264218	0	0.000924764	0.00264218	0.000198164	0	6.61e-05	0	0.000198164	0.000198164	6.61e-05	6.61e-05	0.00535042	0.000330273	0.0007266	6.61e-05	0.00858709	0.0014532	0.000330273	0.000132109	0	0.00561464	0.00138715	0	0.00118898	0.000396327	0.000198164	0.00118898	0.000858709	0	0.0613647	0.000858709	0	0.000264218	0.00251007	6.61e-05	0	0.00323667	0	0	0.000264218	0	0.000132109	6.61e-05	6.61e-05	0.000792655	0.00237796	0.000594491	0.000924764
f__Caulobacteraceae	0.000198164	0.000396327	0.00184953	0.000396327	0.000132109	0.00620913	6.61e-05	6.61e-05	0.000330273	0.000264218	6.61e-05	0.00502015	6.61e-05	0	0.000264218	0.000132109	0.000528436	0	0.000132109	0.000990818	0	0.000792655	6.61e-05	0.000462382	6.61e-05	0.000132109	0.000396327	0.00343484	0.000330273	0.0677059	0.00151925	0.000396327	0.000132109	0.0472951	0.000792655	0.0822379	0.0175705	0.0854085	0.00112293	0.00627518	0.000264218	0.00257613	0.000264218	0.00198164	0.0640729	0.0898342	0.00323667	0.0128146	0.00733206
f__Unknown_Family	0.000264218	0.00528437	0.000132109	6.61e-05	6.61e-05	0	0	0	0.00224586	0.00105687	0	0	0.0007266	0.00132109	6.61e-05	6.61e-05	0.000198164	6.61e-05	0	0.00488804	0.00852104	0.0021798	0.00257613	0.000858709	0.00178347	6.61e-05	0.000264218	0.000132109	0.000924764	0	0.00112293	0.000198164	0.00330273	6.61e-05	0.000396327	0	0.00402933	0.000528436	0	0	0.000132109	0.000858709	0.000198164	0.00138715	0.000924764	0.000198164	0.000462382	0.000792655	0.000792655
f__Roseiarcaceae	0	0	6.61e-05	0	0	0	0	0	0	0	0	0	0	0	0	0	0	0	0	6.61e-05	0	6.61e-05	0	0	0	0	0	0	0	0	0	0	0	0	0	0	0	0	0	0	0	0	0	0	0	0	0	0	0
f__Xanthomonadales_Incertae_Sedis	0.000990818	0.000330273	0.00204769	0.000198164	0	6.61e-05	6.61e-05	0.000132109	0.000660546	0.0007266	0.000132109	0	0.000198164	0	0	0.000396327	0.000594491	0	6.61e-05	0.00178347	0	0.00191558	0.000264218	0.000198164	0.000396327	0.000198164	0	0	0.0007266	0.000264218	0.0021798	0.000594491	0.000660546	0.0007266	0.00231191	0	0	0	0	0	6.61e-05	6.61e-05	0	0.000792655	6.61e-05	0.000330273	0.000330273	0.000528436	0.000132109
f__Prevotellaceae	0.0929388	0.0274787	0.0147302	0.0658564	0.621573	0.081115	0.114671	0.3129	0.222538	0.328886	0.133959	0.184556	0.204439	0.247242	0.0820398	0.00911553	0.330603	0.123786	0.213753	0.190766	0.2302	0.0910892	0.397648	0.355109	0.267389	0.167845	0.0394346	0.0502015	0.10615	0.094392	0.06295	0.0272805	0.260453	0.0985534	0.0969681	0.0212035	0.104366	0.10615	0.212894	0.00852104	0.129929	0.252791	0.250413	0.0478896	0.0324328	0.0199485	0.139573	0.0901645	0.177687
f__Rhodospirillaceae	0.0105027	0.000198164	0.00336878	0.000132109	0	6.61e-05	0.000132109	6.61e-05	0.000462382	0.00165136	0.000462382	0	0.000132109	0	0.000132109	0.000132109	0.000858709	0	0	0.00323667	6.61e-05	0.00224586	0.000528436	0.0111632	0.000330273	0.000264218	0	0.000924764	0.000462382	0.000330273	0.00178347	0.00105687	0.00125504	0.000396327	0.00251007	0.000462382	0	0.000198164	0.000132109	0.0206751	0.000858709	0.000792655	0.000990818	0.0050862	0.00191558	0.00482198	0.00303851	0.0100403	0.00178347
f__Gemmatimonadaceae	0.00343484	0.00132109	0.0142678	0.00541647	0.000132109	0.000990818	0.0007266	0.00105687	0.0043596	0.00607702	0.00231191	0	0.00118898	0	0.00105687	0.000528436	0.0050862	0.000330273	0	0.0122861	0.000132109	0.0146641	0.0029064	0.00204769	0.00198164	0.00277429	0	0.000264218	0.00350089	0.003633	0.0140696	0.00356695	0.00356695	0.00231191	0.00997424	0.00766233	6.61e-05	0.000132109	0.00237796	0.000330273	0.000858709	0.000594491	0.000594491	0.00528437	0.00105687	0.000330273	0.00402933	0.00317062	0.00184953
f__Family_XIII	6.61e-05	0.00132109	0.000264218	6.61e-05	0.0264879	0	0	0	0.00257613	0.00191558	0.000330273	0	0.00224586	0.0014532	0	0	0.00198164	0.0014532	0	0.00389722	0.00198164	0.00158531	0.00812471	0.000594491	0.00297246	0.00138715	0.000660546	0.00270824	0.00264218	0	0.000264218	0.00158531	0.0007266	0	0.00171742	6.61e-05	0.00244402	6.61e-05	0.00178347	0.000132109	0.000528436	0.00594491	0.00112293	0.000330273	0.000594491	0.000330273	0.00284035	0.00191558	0.00310456
f__Leptospiraceae	0	0	0	0	0	0	0	0	6.61e-05	0.000132109	0	0	0	0	6.61e-05	0	0.000132109	0	0	0	0	0	0	0	0	0	0	0	0	0	0.000264218	0	0	0	0	0	0	0	0	0	0	0	0	0	0	0	0	0	0
f__Pseudomonadaceae	0.000264218	6.61e-05	0.00264218	0	6.61e-05	0	6.61e-05	0	0.0007266	0.000858709	0.00118898	0.000198164	6.61e-05	0.000132109	0.000462382	0.00429355	0.00257613	0.000462382	0.000594491	0.00165136	0.000396327	0.0014532	0.000858709	0.000132109	0.000594491	0.00158531	0.000198164	0.000396327	0.00125504	0.000132109	0.00284035	0.00257613	0.00178347	0.000132109	0.00171742	0.0007266	0.000924764	0.000660546	0	0.000660546	0.0014532	0.00118898	0.000990818	0.0050862	0.0305172	0.0397648	0.00343484	0.0117577	0.0107008
f__Bdellovibrionaceae	0.000132109	6.61e-05	0.00528437	0.000264218	0	6.61e-05	0	6.61e-05	0.000198164	0.00138715	0	0	0.000462382	0	0.000858709	6.61e-05	0	0	0	0.00198164	0	0.000528436	0.000198164	0.000264218	6.61e-05	0.000132109	0	0.000198164	6.61e-05	0.000462382	0.00350089	0.000132109	6.61e-05	0	0.00323667	0	0	0	0	0	6.61e-05	6.61e-05	6.61e-05	0.000462382	0	6.61e-05	0.000792655	0.000264218	6.61e-05
f__Gracilibacteria_bacterium_canine_oral_taxon_394	0	0	0	0	0	0	0	0	0	0	0	0	0	0.000462382	0	0	0	0.000132109	0	0	0	0	6.61e-05	0	0	0	0.0007266	0.000198164	6.61e-05	0	6.61e-05	6.61e-05	0	0	0.000264218	0	0	0.00112293	0	0	0	0	0	0	0	0	0	0	0
f__Gracilibacteraceae	0	0	0	0	0	0	0	0	0	0	0	0	0	0	0	0	6.61e-05	0	0	0	0	0	0	0	0	0	0	0	0	0	0	0	0	0	6.61e-05	0	0	0	0	0	0	0	0	0	0	0	0	0	0
f__Limnochordaceae	0	0	0	0	0	0	0	0	0	0	0	0	0	0	0	0	0	0	0	0	0	0	6.61e-05	0	0	0	0	0	0	0	0	0	0	0	0	0	0	0	0	0	0	0	0	0	0	0	0	0	0
f__Draconibacteriaceae	0	0	0.000858709	0	0	0	0	0	6.61e-05	0.000330273	0	0	6.61e-05	6.61e-05	0.000198164	0	0	0	0	0.000462382	6.61e-05	0.000198164	0.000132109	0	0	6.61e-05	0	0	6.61e-05	0	0.0007266	0	6.61e-05	0	0.000660546	0	0	0	0	0	0	0	0	0	0	0	0	0	0
f__Solibacteraceae_Subgroup_3	0.00118898	6.61e-05	0.00561464	6.61e-05	6.61e-05	6.61e-05	6.61e-05	0	0.00165136	0.000660546	0	0	0.000396327	0	0.000462382	0	0.00138715	6.61e-05	0	0.003633	0	0.00409538	0.000594491	0.00270824	0.000264218	0.000264218	0	0	0.000462382	0.000132109	0.00198164	0.00158531	0.00158531	0.0007266	0.00488804	0	0	0	0	0	0	0	0	0.000792655	0.000132109	0	0.000132109	0.000396327	0.000198164
f__Eubacteriaceae	0	0	0	0	0	0	0	0	0	0	0	0	0	0	0	0	0	0	0	0	0	0	0.000198164	0.000132109	0	0.000396327	0	0	0	0	0	6.61e-05	0	0	0	0	0	0	0	0	0	0	0	0	0	0	0	0	0
f__MSB-1E8	0	0	0.000132109	0	0	0	0	0	0.000132109	0	0	0	0	0	0	0	0.000264218	0	0	6.61e-05	0	0.000330273	0.000132109	6.61e-05	6.61e-05	0	0	0	0	6.61e-05	0.000132109	0	6.61e-05	0.000132109	0.000132109	0	0	0	0	0	0.000594491	0.000264218	0.0007266	0.00330273	0.000396327	0.000198164	0.00336878	0.00251007	0.00105687
f__Fusobacteriaceae	0.162494	0.0014532	0.0102385	0.0221943	0.0007266	0.00336878	0.0517868	0.0464364	0.026686	0.0797279	0.00237796	0.0087192	0.0540326	0.0597133	0.178017	0.000858709	0.0256952	0.0503996	0.0108329	0.0383777	0.0421428	0.0334897	0.0397648	0.0116917	0.118238	0.0511923	0.0243741	0.000990818	0.0801902	0.00297246	0.0323667	0.00700178	0.0611005	0.0480217	0.021732	0.0768875	0.0202788	0.0480877	0.16005	0.0122201	0.0864654	0.0735187	0.0374529	0.0208732	0.00601097	0.0058128	0.02662	0.0271484	0.0395667
f__SR-FBR-L83	0	0	0.000396327	0	0	0	0	0	0	0	0	0	0	0	6.61e-05	0	0	0	0	0.000264218	0	0	0	0	0	0	0	0	0	0	0.000528436	0	0	0	6.61e-05	0	0	0	0	0	0	0	0	0	0	0	0	0	0
f__Sporichthyaceae	0	0	0	0	0	0	0	0	6.61e-05	0	6.61e-05	0	0	0	0	0	0.000132109	0	0	0	0	0	0.000132109	0	0	0	0	0	0	0.000528436	0	0	0	0	0	0	0	0	0	0	0	6.61e-05	6.61e-05	0.000330273	0.000132109	0	6.61e-05	6.61e-05	0
f__Streptococcaceae	0.0238457	0.0315741	0.00686967	0.026686	0.00568069	0.245128	0.255169	0.0208732	0.139507	0.0760949	0.358676	0.151133	0.0107669	0.165599	0.00482198	0.00937975	0.100931	0.0739811	0.113878	0.0365942	0.140762	0.226633	0.0561464	0.0899663	0.0640729	0.0990818	0.0110311	0.151727	0.048484	0.0960433	0.0502675	0.0043596	0.0498051	0.331264	0.0851443	0.0480217	0.371227	0.0503996	0.0424731	0.0291961	0.249554	0.0560143	0.132505	0.61259	0.0698857	0.0079926	0.130326	0.142083	0.132505
f__Oxalobacteraceae	0.00158531	0.000462382	0.00336878	6.61e-05	0.000396327	0.000198164	0.000132109	0.000462382	0.000660546	0.0094458	6.61e-05	0.000660546	0.000264218	0	0.00184953	0.00151925	0.00165136	0.000264218	0.000924764	0.0214677	0.000132109	0.000990818	0.000528436	6.61e-05	0.000330273	0.000528436	0.000858709	6.61e-05	0.0007266	0.0470308	0.00356695	0.0237136	0.000396327	6.61e-05	0.00627518	0.000198164	0	0	0.000396327	0	0.000594491	6.61e-05	0.000594491	0.00158531	0.000132109	0	0.00171742	0.00105687	0.000264218
f__Rhodocyclaceae	0	0	0.0128146	0	0.000132109	0	6.61e-05	0	0.000330273	0.00251007	0	6.61e-05	0.000396327	0	0.00594491	0	0.000858709	0.000264218	0	0.00455777	0	0.000858709	6.61e-05	0	0.000198164	0.000132109	0	0	0.000396327	0	0.012154	0.000462382	0.000594491	0.000462382	0.003633	0	0	0	0	0	0	0	6.61e-05	0	0	0.000198164	6.61e-05	0.000132109	0
f__NS9_marine_group	0.000198164	0	6.61e-05	0	0	0	0	0	6.61e-05	6.61e-05	0	0	0	0	0	0	0.000198164	0	0	6.61e-05	0	0.000132109	0	0.000264218	0	0	0	0	0	0	0.000330273	0	0.000132109	0.000264218	0.000396327	0	0	0	0	0	0	0	0	0	0	6.61e-05	0	0	0
f__bacterium_Ellin517	0	0	0	0	0	0	0	0	0	0	0	0	0	0	0	0	0	0	0	0	0	0	0	0	0	0	0	0	0	0	0	0	0	0	0	0	0	0	0	0	0	0	0	0	0	0	0	0	0
f__ABS-19	6.61e-05	0	0.00118898	0	0	0	0	0	0.000462382	0.000132109	0	0	0.000198164	0	0	0	0.000396327	0	0	0.00151925	0	0.00165136	0.000264218	6.61e-05	6.61e-05	0.000330273	0	0.000330273	0.000132109	6.61e-05	0.0007266	6.61e-05	0.0007266	0.000132109	0.00125504	0	0	0.000924764	0	0	0	6.61e-05	6.61e-05	0.000264218	0	0	6.61e-05	6.61e-05	6.61e-05
f__Mycoplasmataceae	6.61e-05	6.61e-05	0.0765572	0.00317062	0	0.000132109	0	0	0.00224586	0.00488804	0.000132109	0.00918158	0.007266	0.00165136	0.0100403	0	0.00858709	0.000924764	0	0.00317062	0.000396327	0.00739811	0.00125504	0	0.00422749	0.00812471	0.0007266	0.00838893	0.000660546	6.61e-05	0.0043596	0.000330273	0.00138715	0	0.00165136	0	0.00224586	0	0.000198164	0	0.000330273	6.61e-05	0.000198164	6.61e-05	0	0	0.00191558	6.61e-05	0.000330273
f__I-10	0.000132109	0	0.000396327	0	0	0	6.61e-05	6.61e-05	0.000132109	0.000264218	0	0	6.61e-05	0	0	0	6.61e-05	6.61e-05	6.61e-05	0.000264218	0	0.000330273	0	0	0.000132109	6.61e-05	0	0	0.000132109	0	0.000528436	0.000198164	6.61e-05	0	0.000396327	0	0	0	0	0	0	0	6.61e-05	0.000792655	6.61e-05	0	0.000132109	0.000528436	0.000132109
f__Brevibacteriaceae	0	0.00409538	0	0	0	0	0	0	0	0	0	0	0	0	0	0	0	6.61e-05	0	0	0	6.61e-05	0	6.61e-05	0	0	0	6.61e-05	0	0	0	0	6.61e-05	0	6.61e-05	0	0	0	0	0	0	0	0	0	6.61e-05	0	0	0	0
f__Euzebyaceae	0	0	0	6.61e-05	0	0	0	6.61e-05	0	0	0.000132109	0	0	0	0	0	0	0	0	0	0	0	0	0	0	0	0	0	0	0.000264218	0	0	0	0	0	0	0	0	0	0	0	0	0	0	0	0	0	0	0
f__Fimbriimonadaceae	0	0	0.000330273	0	0	0	0	0	0	6.61e-05	0	0	0	0	6.61e-05	0	6.61e-05	0	0	0.000264218	0	0.000264218	0.000132109	6.61e-05	0	6.61e-05	0	0	6.61e-05	0	0.000396327	0	0	0	6.61e-05	0	0	0	0.000198164	0	0	0	0	0	0	0	0	0	0
f__PS1_clade	0.0007266	0	0	0	0	0	0	0	0	0	0	0	0	0	0	0	0	0	0	0	0	0	0	0.000858709	0	0	0	0	0	0	0	0	0	0	0	0	0	0	0	0	0	0	0	0	0	0	0	0	0
f__Idiomarinaceae	0.00251007	0	0	0	0	0	0	0	0	0	0	0	0	0	0	0	0	0	0	0	0	0	0	0.000396327	0	0	0	0	0	0	0	0	0	0	0	0	0	0	0	0	0	0	0	0	0	0	0	0	0
f__Cellulomonadaceae	0	0	0	0	0	0	6.61e-05	0	0.000132109	6.61e-05	0.000132109	0	0.00270824	0	0	0	6.61e-05	0	0.000528436	0.000264218	0.000132109	0	0	0	0.000396327	0.000264218	0	0	0.000132109	0.000330273	0.0007266	0	0	0.000132109	0.00151925	0.00264218	0.000198164	0.00151925	0.00244402	0.292952	0.000396327	0	6.61e-05	0.000330273	0.000594491	0	0	0	0.00151925
f__Mitochondria	0	0.000132109	0.000330273	0.00528437	0	0	0	0	0	0	0.000132109	6.61e-05	0	0	0.000264218	6.61e-05	0	0	0.000792655	6.61e-05	0	0.000594491	0	0	0	0	0	0.0192879	6.61e-05	6.61e-05	0.000396327	6.61e-05	6.61e-05	0	6.61e-05	0.000264218	0.000462382	0	0	0	0	0	0	6.61e-05	0	0	0	0	0
f__Veillonellaceae	0.0185613	0.00224586	0.00706784	0.0239118	0.000264218	0.0177687	0.00997424	0.0986195	0.114473	0.0942599	0.0713389	0.0106348	0.033886	0.0600436	0.00865315	0.00336878	0.0492106	0.0437281	0.156814	0.0301209	0.0987516	0.0323007	0.150274	0.0894379	0.0198824	0.241826	0.00383117	0.0413502	0.0675738	0.00303851	0.013277	0.00158531	0.0305172	0.0649977	0.0119559	0.0109651	0.0921461	0.0540987	0.121144	0.0579298	0.0482859	0.15067	0.087192	0.0201466	0.0164476	0.007266	0.0860691	0.0368584	0.0455776
f__Dietziaceae	0	0	0	0	0	0	0	0	0	0	0	0	0	0	0	0	0	0	0	0	0	0	0	0	0	0	0	0	0	0	0	0	0	0	0	0	0	0	0	0	0	0	0	0	0	0.000132109	6.61e-05	0	0
f__SM2D12	0	0	6.61e-05	0	0	0	0	0	0	0	0	0	0	0	0	0	6.61e-05	0	0	0.000132109	0	0.000330273	6.61e-05	6.61e-05	0	0	0	0	0	0	6.61e-05	0	6.61e-05	0	0.000198164	0	0	0	0	0	0	0	0	6.61e-05	0	0	0	0	0
f__Peptostreptococcaceae	0.000528436	0.000330273	0.00211375	0.000330273	0.000396327	0.000198164	0.000330273	0.000264218	0.00118898	0.000990818	0.000132109	0	0.00429355	0.00264218	0.00772838	0	0.00132109	0.00178347	6.61e-05	0.0021798	0.000198164	0.00409538	0.0058128	0.000528436	0.00224586	0.00198164	0.000330273	0.00627518	0.00151925	0.121474	0.00303851	0.000792655	0.00184953	0.00911553	0.00224586	6.61e-05	0.00330273	6.61e-05	0.00396327	0.000792655	0.00442566	0.00488804	0.00118898	0.00191558	0.000528436	0.000132109	0.00244402	0.00528437	0.00502015
f__SAR116_clade	0.00931369	0	0	0	0	0	0	0	0	0	0	0	0	0	0	0	0	0	0	0	0	0	0	0.0101063	0	0	0	0	0	0	0	0	0	0	0	0	0	0	0	0	0	0	0	0	0	0	0	0	0
f__Bacteroidales_BS11_gut_group	6.61e-05	0.000132109	0	0	0.00270824	0.00118898	0	0	6.61e-05	0	0.0171742	0	0	0	0	6.61e-05	0	0	0	0	0	6.61e-05	0	0.000198164	0	0	0.00257613	6.61e-05	0	0	0	0.0428694	0	0	6.61e-05	0	0	0	0	0	0	0	0	0.000330273	0	6.61e-05	6.61e-05	0	0.000660546
f__Bacteroidales_S24-7_group	0.000330273	0.150274	6.61e-05	0.00171742	0.00132109	0.00151925	0.000198164	0.000330273	6.61e-05	0	0.00158531	0.000132109	0	6.61e-05	0	0.000330273	0.000132109	0	0.000198164	6.61e-05	0.00151925	0	0.0107008	0.000264218	0.000990818	0.000132109	0.000198164	0.000858709	6.61e-05	0.000198164	0	0.00356695	6.61e-05	0.0007266	0.000198164	0.00389722	0.000330273	0.00244402	0	6.61e-05	0	0	0	0	0	0	0.000132109	6.61e-05	6.61e-05
f__Myxococcaceae	0	6.61e-05	6.61e-05	6.61e-05	0	6.61e-05	0	0.000132109	0	0	0	0	0	0	0	6.61e-05	0.000132109	0	0	0.000132109	0	0.000264218	0	0.000132109	0	6.61e-05	0	0.000330273	0	0.000396327	0	0.000264218	6.61e-05	0.000132109	0	0	0	0	0	0	6.61e-05	0	6.61e-05	6.61e-05	6.61e-05	0	0.000132109	0	0.000132109
f__Comamonadaceae	0.00231191	0.00667151	0.0300548	0.00237796	0.000264218	0.00317062	0.000792655	0.0165797	0.00310456	0.0104366	0.0206751	0.00257613	0.00105687	0.000132109	0.01691	0.56688	0.00521831	0.00416144	0.027809	0.0289319	0.00237796	0.0127485	0.00257613	0.000660546	0.00350089	0.00132109	0.00251007	0.0167779	0.00786049	0.00409538	0.0202788	0.00118898	0.0150604	0.00211375	0.0397648	0	0	0.000132109	0.000198164	0.000264218	0.000990818	0.00303851	0.000924764	0.00568069	0.00112293	0.000594491	0.00317062	0.00409538	0.00251007
f__Chloroflexaceae	0	0	0	0	0	0	0	0	0	0	0	0	0	0	0	6.61e-05	0	0	0	0	0	0	0	0	0	0	0	0	0	0	0	0	0	0	0	0	0	0	0	0	0	0	0	0.000132109	0	0	0	0	0
f__Thermaceae	0	0	0	0	0	0	0	0	0	0	0	0.000330273	0	0	0	0.000198164	0.000462382	0	0.000132109	0	0	0	0	0	0	0	6.61e-05	0	0.000396327	0	0	0	0	0	0	0	0	0	0	0	0	0	0	0	0	0.000132109	0	0	0
f__Syntrophorhabdaceae	0	0	0	0	0	0	0	0	0	0	0	0	0	0	0	0	0	0	0	0	0	0	0	0	0	0	0	0	0	0	0	0	0	6.61e-05	0	0	0	0	0	0	0	0	0	0	0	0	0	0	0
f__Deinococcaceae	0	0.000396327	0	0	6.61e-05	0	0	0	0.000132109	0	0	0	0	0	0	0.000264218	0	0	0.000330273	0	0	0	0	0	0.000132109	0	6.61e-05	0.00112293	0	0	0	0	0	0	0	0.000198164	0.00852104	0	0	0	0	0	0	0	0.000264218	0	6.61e-05	0	6.61e-05
f__bacteriap25	0	0	0	0	0	0	0	0	0	0	0	0	0	0	0	0	0	0	0	6.61e-05	0	0	0	0	0	0	0	0	0	0	0	0	0	0	0	0	0	0	0	0	0	0	0	0	0	0	0	0	0
f__Porphyromonadaceae	0.0159852	0.00323667	0.147566	0.0148623	0.00151925	0.0315741	0.0221283	0.0186274	0.0175045	0.0647335	0.0138054	0.020543	0.137129	0.0318383	0.124843	0.00138715	0.0336218	0.0546271	0.0130788	0.0410859	0.0186934	0.0361318	0.0118238	0.00224586	0.0724619	0.0146641	0.0146641	0.0453795	0.0308475	0.1763	0.0303851	0.0058128	0.0731885	0.0270163	0.0408878	0.00984213	0.0165136	0.00984213	0.0260255	0.0120219	0.0586564	0.0143338	0.0224586	0.0265539	0.00502015	0.00251007	0.0903626	0.0380474	0.0643371
f__mle1-27	0	0	0.0007266	0	0	0	0	0	6.61e-05	0.000462382	0	0	0	0	6.61e-05	0	0	0	0	0.00132109	0	0.000264218	6.61e-05	0	0	0	0	0	6.61e-05	0	0.000528436	0	0.000132109	0	0.000396327	0	0	0	0	0	0	0	0	0	0	0	0	0	0
f__Erythrobacteraceae	0.00112293	0.000594491	0.000198164	0.00132109	0	0.0007266	0.0007266	0.000462382	6.61e-05	6.61e-05	6.61e-05	0	0	0	0	6.61e-05	0	0	0	0.000198164	6.61e-05	0.000132109	0	0.00105687	0	0	0	0.000660546	0	0.0322346	0.000198164	0	6.61e-05	0.00442566	0.000132109	0	0	0	0	0	0.000198164	0.0007266	0.000198164	0.00118898	0.0129467	0.015787	0.00231191	0.00317062	0.00118898
f__Bacteroidales_Incertae_Sedis	0	0	0	0	0	0	0	0	0	0.000132109	0	0	0.000132109	0	0	0	0	0	0	0	0	0.000330273	0	0.000132109	6.61e-05	0	0	0	0	0	0	0	6.61e-05	0	0	0	0	0	0	0	0	0	0	0	0	0	0	0	0
f__Rhizobiales_Incertae_Sedis	6.61e-05	0.000330273	0.00396327	0.000132109	0	0.000462382	0.000132109	6.61e-05	0.000924764	0.000924764	0.000132109	0	0.000462382	0	0	0.000132109	0.00112293	6.61e-05	0	0.00264218	0	0.00277429	0.000198164	0.00118898	0.000330273	0.000396327	0	0.000132109	0.000330273	0.000660546	0.00204769	0.000132109	0.000990818	0.000330273	0.00383117	0	0	0	0	0	6.61e-05	0	0	0.000462382	0	0	0.000264218	0.000132109	6.61e-05
f__marine_metagenome	0	0	0	0	0	0	0	0	0	0	0	0	0	0	0	0	0	0	0	0	0	0	0	0.000198164	0	0	0	0	0	0	0	0	0	0	0	0	0	0	0	0	0	0	0	0	0	0	0	0	0
f__Kineosporiaceae	0.000198164	6.61e-05	6.61e-05	0	0	0	0	0	0	0.000198164	0	0	0	0	6.61e-05	0	0.000132109	0	0	0.000264218	0	6.61e-05	0	0	0	6.61e-05	0	0	0	6.61e-05	0.000264218	6.61e-05	0.000132109	0	0.000132109	0	0	0	0	0	0	0	0	0.000396327	0	0	6.61e-05	0.000132109	0.000132109
f__DUNssu044	6.61e-05	6.61e-05	0	0	0	0	0	0	0	0	0	0	0	0	0	0	6.61e-05	0	0	6.61e-05	0	0	0	0	0	0	0	0	6.61e-05	6.61e-05	0	6.61e-05	0	0	0.000132109	0	0	0	0	0	0	0	0	0	0	0	0	0	0
f__Erysipelotrichaceae	0.000660546	0.0126825	0	0.000396327	0.0007266	0.000462382	0.000198164	0.0101063	0.00297246	0.00680362	0.000594491	0.0168439	0.000660546	0.00284035	0.000132109	0.000594491	0.00224586	0.0058128	0.000858709	0.00409538	0.00918158	0.0014532	0.0156549	0.00191558	0.00449171	0.000990818	0.000792655	0.000132109	0.00251007	0.000132109	0.00336878	0.00237796	0.00105687	0.00891737	0.00125504	6.61e-05	0.00178347	0.00819077	0.00138715	6.61e-05	0.00620913	0.00264218	0.00231191	0.00105687	0.000198164	6.61e-05	0.000396327	0.000528436	0.00165136
f__JG37-AG-20	0	0	0.000132109	0	0	0	0	0	6.61e-05	0.000198164	0	0	0	0	0	0	6.61e-05	0	0	0.000264218	0	0.000198164	0	0	6.61e-05	0	0	0	6.61e-05	0	6.61e-05	0.000132109	0.000198164	0	0.000396327	0	0	0	0	0	0	6.61e-05	0	0	0	0	0	0	0
f__Solimonadaceae	0	0	0	0	0	0	0	6.61e-05	0	0	0.000528436	0	0	0	0	0	0.000132109	6.61e-05	0	0.000132109	0	0.000132109	0	0	0	0	0	0	6.61e-05	0	6.61e-05	6.61e-05	0	0.000132109	0	0	0	0	0	0	6.61e-05	0.000132109	0	0.000528436	6.61e-05	0	0.000264218	0.000396327	6.61e-05
f__Sphaerobacteraceae	0	0	0	0	0	0	0	0	0	0	0	0	0	0	0	0	0	0	0	0	0	0	0	0	0	0	0	0	0	0	0	0	0	0	0	0	0	0	0	0	0	0	0	0.000264218	0	0	0.000396327	0.000198164	0
f__Nocardioidaceae	0.000858709	0.000132109	0.00112293	0.000132109	0	0.000462382	0.000462382	0.000330273	0.000462382	0.000660546	0.000132109	6.61e-05	0.000132109	0	0.000132109	0.000594491	0.000528436	0	0	0.000990818	0	0.00151925	0.000198164	0.000528436	0.000264218	0.000330273	0	6.61e-05	0.000264218	0.0050862	0.00105687	0.000528436	0.000528436	0.000264218	0.00165136	6.61e-05	6.61e-05	6.61e-05	0.000132109	0.00138715	0.000396327	0.000330273	0.000264218	0.00105687	0.00257613	0.00350089	0.000792655	0.00118898	0.000660546
f__Clostridiales_vadinBB60_group	0	0	0.000330273	0	0	0.000462382	0	0	6.61e-05	0.00158531	0.000132109	0	0.00515226	0.000330273	0.000198164	0	0	0.00118898	0	0.00251007	0.000528436	0.00389722	0.000462382	0.000198164	0.00105687	0.000660546	0.000330273	0	0.000198164	6.61e-05	0.00178347	0.000396327	0.00237796	0	0.000396327	0	0	0	0.000396327	0	0.0058128	0.000528436	0.000132109	0.000396327	6.61e-05	0	0.000264218	0	0.000330273
f__Rhodobacteraceae	0.00607702	0.000198164	0.00607702	0.00264218	0.000330273	0.00204769	0.00838893	0.0104366	6.61e-05	0.00277429	0.000198164	0	0.000330273	0	0.00178347	6.61e-05	0.000462382	0.000132109	0	0.00528437	0	0.000792655	0.000198164	0.00482198	0.000396327	0.000132109	0	0	0.000264218	6.61e-05	0.00548253	0.000792655	0.000264218	0.000462382	0.0014532	0.0014532	0.00449171	0.000264218	0.000330273	0.0718674	0.000462382	0.000660546	0.000264218	0.00198164	0.00984213	0.0108329	0.00191558	0.00878526	0.00224586
f__Xanthomonadaceae	0.000660546	0.00138715	0.00336878	0.00151925	0.000132109	0.000990818	0.00105687	0.00105687	0.000396327	0.00165136	0.000924764	0.000264218	0.000528436	6.61e-05	0.000660546	0.00270824	0.0007266	0.000330273	0.0007266	0.00502015	0.000132109	0.00204769	0.000198164	0.000924764	0.000396327	0	0.000396327	0.00178347	0.000792655	0.00422749	0.003633	0.000660546	0.00112293	0.00165136	0.00191558	0.41905	0.0498712	0.377766	0.00442566	0.0444547	0.000330273	0.000660546	0.000660546	0.00204769	0.00786049	0.0111632	0.00178347	0.0021798	0.000792655
f__Desulfovibrionaceae	6.61e-05	0.00118898	0.000198164	0	0	0	0	0	0	0.000264218	0	0	0.000528436	0	0	0	0	0	0	0.000858709	0	0.000330273	6.61e-05	6.61e-05	0.000396327	6.61e-05	0	0	6.61e-05	0	0.000132109	0.000264218	6.61e-05	0	0.000264218	0	0	0	0	0	0.000132109	0	0	0	0	0	0	0	0
f__Streptomycetaceae	0.000528436	0.000396327	0.000462382	0.000198164	0	0.000528436	0.000462382	0.000264218	0.000330273	0.000594491	0.000660546	0.000132109	0.000132109	0	0	0.00858709	0.000264218	6.61e-05	0.000396327	0.000528436	0	0.000924764	0.000198164	0.000396327	6.61e-05	0.000264218	0.000198164	0.000132109	0.000330273	0.0112293	0.00125504	0.000660546	0	6.61e-05	0.000462382	0	0	0	0	0	0.000594491	0.000198164	0.000396327	0.000924764	0.000132109	0.000198164	0.00138715	0.000528436	0.000330273
f__Rikenellaceae	0.000264218	0.0156549	0.000198164	0.00422749	0.00151925	0.00277429	0	0	0.000198164	0.0007266	0.000132109	0	0.0021798	0.000528436	6.61e-05	0.000132109	0.000198164	6.61e-05	0	0.000990818	0	0.00297246	0.00429355	0.000264218	0	6.61e-05	0.000264218	0.00383117	0.000198164	6.61e-05	0.00303851	0.00911553	0	0	0.00158531	0	0	6.61e-05	0	6.61e-05	6.61e-05	0	0.000528436	0.000198164	0	0	0.000132109	0.000198164	0.0007266
f__Marinilabiaceae	0	0	0	0	0	0	0	0	0	0	0	0	0	0	0	0	0	0	0	0	0	0	0	0	0	0	0	0	0	0	0	0	0	0	0	0	0	0	0	0	0	0	0	0	0	0	0	0	0
f__Iamiaceae	0.000132109	0.000132109	0.000396327	0.000198164	0	0.000264218	0.000198164	0.000396327	0	0	0.000990818	0	0	0	6.61e-05	6.61e-05	6.61e-05	0	0	0.000264218	0	0.000132109	0	0	0	0.000132109	0	0.0094458	0	0.000858709	0.0007266	6.61e-05	0.000132109	0.000132109	0.000198164	0	0	0	0	0	0.000330273	0.000132109	0	0.000462382	0	0.000330273	0.000132109	0.000198164	0.000198164
f__Enterococcaceae	0	0	0.000660546	0	0.00733206	0	0	0	0.000330273	0	0.000132109	0.000330273	0	6.61e-05	0	0.000264218	0.000330273	0	0.000264218	0.000528436	0	0.000660546	0.000396327	0	0.000198164	0.000132109	6.61e-05	0	0.000264218	0	0	0.0147962	0.000132109	0	0.000528436	0	6.61e-05	0	0	0	0	0	0	0	0	0	6.61e-05	0	0
f__Ignavibacteriaceae	0	0	0.000132109	0	0	0	0	0	0	0	0	0	0	0	6.61e-05	0	0	0	0	0	0	0	0	0	0	0	0	0	0	0	0	0	0	0	0	0	0	0	0	0	0	0	0	0	0	0	0	0	0
f__MNC12	0	0	0.000132109	0	0	0	0	0	0	0	0	0	0	0	0	0	0.000132109	0	0	0.000132109	0	6.61e-05	0	0	0	6.61e-05	0	0	0	6.61e-05	0.000132109	0	0	0	0.000198164	0	0	0	0	0	0	0	0	0.000264218	0	0	0	6.61e-05	0
f__Pasteurellaceae	0.0648656	0.00786049	0.00416144	0.0476253	0.00343484	0.0560143	0.117907	0.0239118	0.104696	0.0838893	0.136337	0.122201	0.0600436	0.0957791	0.00475593	0.171808	0.0987516	0.177489	0.123852	0.0825682	0.161239	0.0300548	0.016976	0.0134091	0.0478235	0.0367924	0.0367263	0.0531079	0.0126825	0.0149283	0.0195522	0.00951186	0.0828324	0.0958452	0.163353	0.0146641	0.012154	0.00733206	0.129929	0.0101063	0.141225	0.125504	0.145981	0.0402272	0.0132109	0.00746417	0.100205	0.137592	0.0477574
f__Caldilineaceae	6.61e-05	0	0.000462382	0	0	0	0	0	0	6.61e-05	0	0	6.61e-05	0	6.61e-05	0	0	0	0	0.000132109	0	6.61e-05	6.61e-05	0	0	0	0	0	0	0	0.000528436	6.61e-05	6.61e-05	0	0.000198164	0	0	0	0	0	0	0	0	0.000198164	0	0	6.61e-05	0	0
f__Parachlamydiaceae	0	0	0	0	0	0	0	0	0	6.61e-05	0	0	0	0	0	0	0	0	0	0.000198164	0	6.61e-05	0	0	0	0	0	0	0	0	0	0	0	0	0	0	0	0	0	0	0	0	0	0	0	0	0	0	0
f__Pseudoalteromonadaceae	0	0	0	0	0	0	0	0	0	0	0	0	0	0	0	0	0	0	0	0	0	0	0	0	0	0	0	0	0	0	0	0	0	0	0	0	0	0	0	0	0	0	0	0	0	0	0	0	0
f__Blastocatellaceae_Subgroup_4	0.00211375	0	0.00601097	0	0	0	0	0	0.00178347	0.00244402	0.000132109	0	0.000264218	6.61e-05	0.000132109	0	0.00125504	6.61e-05	6.61e-05	0.00449171	0.000132109	0.00482198	0.00112293	0.000528436	0.000594491	0.000792655	0	0	0.00105687	6.61e-05	0.00462382	0.000858709	0.00132109	0.000198164	0.00416144	0.00158531	6.61e-05	0	0.000792655	0.000132109	0.000132109	0.000198164	6.61e-05	0.00158531	0.000396327	6.61e-05	0.000198164	0.00165136	0.000198164
f__Caedibacter_caryophilus_group	0	0	6.61e-05	0	0	0	0	0	0	0	0	0	6.61e-05	0	0	0	0	0	0	0	0	0	0	0	0	0	0	0	0	0	0	0	0.000132109	0	0.000594491	0	0	0	0	0	0	0	0	0	0	0	0	0	0
f__SJA-28	0	0	0.000132109	0	0	0	0	0	0	0	0	0	0	0	0	0	6.61e-05	0	0	0	0	0	6.61e-05	0	0	0	0	0	0	0	0.000330273	0	0	6.61e-05	0	0	0	0	0	0	0	0	0	0	0	0	0	0	0
f__AKIW781	0	0	0	0	0	0	0	0	0	0	0	0	0	0	0	0	0	0	0	0	0	0	0	0	0	0	0	0	0	0	0	0	0	0	0	0	0	0.000396327	0	0	0	0	0	0	0	0	0	6.61e-05	0
f__bacterium_SH4-10	0	0	0	0	0	0	0	0	0	0	0	0	0	0	0	0	0	0	0	0	0	0	0	0	0	0	0	0	0	0	0	0	0	0	0	0	0	0	0	0	0	0	6.61e-05	0.000396327	0	6.61e-05	0.000264218	0.000132109	0
f__Phalacroma_mitra	0.00105687	0	0	0	0	0	0	0	0	0	0	0	0	0	0	0	0	0	0	0	0	0	0	0.000330273	0	0	0	0	0	0	0	0	0	0	0	0	0	0	0	0	0	0	0	0	0	0	0	0	0
f__Promicromonosporaceae	0	0	0	0	0	0	0	0	0	0	0	0	0	0	0	0	0	0	0	0	0	0	0	0	0	0	0	0	0	0	0	0	0	0	0	0	0	0	0	0	0	0	0	0	0	0	0	0	0
f__Gyrodactylus_salaris_gyrodactylosis_fluke	0	0	0.000132109	0	0	0	0	0	6.61e-05	0.000990818	0	0	0	0	6.61e-05	0	0	0	0	0.00191558	0	0	0	0	0	0	0	0	0	0	6.61e-05	0	0	0	0	0	0	0	0	0	0	0	0	0	0	0	0	0	0
f__Actinomycetaceae	0.00224586	0.000594491	0.00105687	0.000660546	0.00825682	0.000396327	0.000330273	0.0429355	0.0126164	0.0184953	0.00554858	0.00554858	0.00383117	0.0147302	0.000330273	6.61e-05	0.0094458	0.00719995	0.00330273	0.0127485	0.0136733	0.013277	0.0087192	0.0321025	0.00495409	0.0778123	0.000198164	0.00356695	0.0198824	0.000990818	0.00396327	0.000528436	0.00548253	0.0147962	0.0029064	0.00284035	0.00488804	0.0197503	0.0298567	0.00184953	0.00171742	0.00574675	0.00231191	0.00138715	0.00541647	0.000396327	0.00264218	0.0014532	0.00165136
f__uncultured	0	6.61e-05	0.000132109	0	0	0.000198164	0	0	0	0	0	0	0	0	0	0	0	0	0	0	0	0	0	0	0	0	0	6.61e-05	0	0	6.61e-05	0	6.61e-05	0	0	0	0	0	0	0	0	6.61e-05	0	6.61e-05	0	0	0	0	0
f__Marine_Benthic_Group_D_and_DHVEG-1	0	0	0	0	0	0	0	0	0	0	0	0	0	0	0	0	0	0	0	0	0	0	0	0	0	0	0	0	0	0	0	0	0	0.000396327	0	0	0	0	0	0	0	0	0	0	0	0	0	0	0
f__Legionellaceae	0	0	0	0	0	0	0	0	0	0	0	0	0	0	0	0	0	0	0	0	0	0	0.000264218	0	0	0	0	0	0	0	0	0	0	0	6.61e-05	0	0	0	0	0	0	0	0	0	6.61e-05	0	0	0	0
f__Acidimicrobiales_Incertae_Sedis	6.61e-05	0	0	0	0	0	6.61e-05	0	0	0	0	0	0	0	0	0	6.61e-05	0	0	0.000132109	0	0.000198164	6.61e-05	6.61e-05	0	0	0	0	0	0	6.61e-05	0	0.000132109	0	0	0	0	0	0	0	0	0	0	0	0	0	6.61e-05	6.61e-05	6.61e-05
f__M2PB4-65_termite_group	0	0	0	0	0	0	0	0	0	0	0	0	0	0	0	0	6.61e-05	0	6.61e-05	6.61e-05	0	0	0	0	0	0	0	0	0	0	0	0	0	0	0	0	0	0	0	0	0	0	0	0	0	0	0	0	0
f__Rhodothermaceae	0	0	0	0	0	0	0	0	0	0	0	0	0	0	0	0	0	0	0	0	0	0	0	0	0	0	0	0	0	0	6.61e-05	0	0	0	0	0	0	0	0	0	0	0	0	6.61e-05	0	0	0.000264218	6.61e-05	0
f__Holophagaceae	0	0	6.61e-05	0	0	0	0	0	0	0	0	0	0.000132109	0	0	0	6.61e-05	0	0	6.61e-05	0	0.000132109	0	0	0	0	0	0	0	0	0	0	0	0	0.000528436	0	0	0	0	0	0	0	0	0	0	0	0	0	0
f__Desulfurellaceae	0.000264218	0	0.00402933	0	0	0	0	0.000132109	0.000990818	0.00257613	6.61e-05	0	0.000264218	0	0.000264218	0	0.00105687	6.61e-05	0	0.0029064	6.61e-05	0.00416144	0.000792655	0.000330273	0.0007266	0.000858709	0	0.000264218	0.0014532	6.61e-05	0.00297246	0.000858709	0.00138715	0.000396327	0.00323667	0.00112293	6.61e-05	0	0.000594491	0.000132109	0.000132109	0	0	0.000924764	6.61e-05	6.61e-05	0.000198164	0.00151925	0.000264218
f__Streptosporangiaceae	0.000264218	0	0.000198164	0.000132109	0	6.61e-05	0.000132109	0	0.000132109	6.61e-05	0	0	6.61e-05	0	6.61e-05	0.000198164	6.61e-05	6.61e-05	0	0.000198164	0	0.000330273	0.000132109	6.61e-05	0	0	0	0	0	0.000462382	0.000198164	0	0	0	0.000264218	0	0	0	0	0	0	0	0	6.61e-05	0	0	0	6.61e-05	0
f__Longimicrobiaceae	0.0007266	0.000528436	0.000198164	0.000396327	0	0.00264218	0.000264218	0.000198164	6.61e-05	6.61e-05	0	0	0	0	0	6.61e-05	0.000132109	0	0	0.000462382	0	0.000330273	0	0	0	0	0	0.000330273	0	0.00112293	0.000132109	0	0.000132109	0.000330273	0.000198164	0	0	0	0	0	0	6.61e-05	6.61e-05	0.000330273	6.61e-05	6.61e-05	0.000132109	0.000264218	0.000132109
f__0319-6G20	0	0	0.0007266	0	0	0	0	0	6.61e-05	0.000462382	0	0	0	0	0.000264218	0	0.000264218	0	0	0.00105687	0	0.000264218	0	6.61e-05	0	0	0	0	0.000132109	0.000132109	0.0007266	0	0	6.61e-05	0.000264218	0	0	0	0	0	0	0.000132109	0.000132109	0.000396327	6.61e-05	0.000264218	0	0	6.61e-05
f__FFCH7168	0	0	0	0	0	0	0	0	0	0	0	0	0	0	0	0	0	0	0	0	0	0	0	0	0	0	0	0	0	0	6.61e-05	0	0	0	0	0	0	6.61e-05	6.61e-05	0	0	6.61e-05	0	0	0	0	0	0	0
f__LD12_freshwater_group	0	0	0	0	0	0	0	0	0	0	0	0	0	0	0	0	0	0	0	0	0	0	0	0	0	0	0	0	0	0	0	0	0	0	0	0	0	0	0	0	0	0	0	0	0	0	0	0	0
f__Corynebacteriaceae	0.000660546	0.00224586	0.00904947	0.000594491	0	0.00118898	0.0447189	0.00977608	0.00389722	0.0007266	0.000990818	0.000528436	0.00719995	0.000858709	0.000858709	0.000594491	0.00105687	0.00475593	0.00323667	0.00112293	0.00105687	0.00112293	0.00231191	0.00660546	0.000528436	0.00416144	0.000198164	0.0058128	0.00184953	0.0195522	0.0708765	0.000330273	0.0521831	0	0.00270824	0.00191558	0.00171742	0	0	0.000198164	0.000198164	0.000330273	0.000132109	6.61e-05	6.61e-05	0	0.000528436	0.000132109	0.000330273
f__NS11-12_marine_group	0	0	0.00125504	6.61e-05	0	0	0	6.61e-05	0	0.000132109	0	0	0	0	0.000132109	0	0	0	0	0.000264218	0	0.000132109	0	0	0	0	0	6.61e-05	0	0	0.00105687	0	0	0	0.000132109	0	0	0	0	0	0	6.61e-05	0	6.61e-05	0	6.61e-05	0	6.61e-05	0
f__Cylindrotheca_closterium	0	0.00132109	6.61e-05	6.61e-05	0.000132109	0	0	0	0	0	0	0	0	0	0	6.61e-05	0	0	0	6.61e-05	0	0	0	0.000132109	0.000330273	0	0	0	0	0	6.61e-05	0	0	6.61e-05	6.61e-05	0	0	0	0	0	0.000264218	0.000132109	6.61e-05	0.000264218	0	0.000264218	0.000528436	0.000264218	0
f__Cryptosporangiaceae	0	0	6.61e-05	0	0	0	0	0	0	6.61e-05	0	0	0	0	0	0	0	0	0	6.61e-05	0	0.000330273	0	0	0	0	0	0	0	0	0.000132109	6.61e-05	0.000132109	0	6.61e-05	0	0	0	0	0	0	6.61e-05	0	6.61e-05	6.61e-05	0	0	0	0
f__Bacteroidales_RF16_group	0	0	0	0	0.000330273	0	0	0	0	0	0	0	0	0	0	0	0	0	0	0	0	0	0	0	0	0	0	0	0	0	0	0.00634124	0	0	0	0	0	0	0	0	0	0	0	0	0	0	0	0	0
f__Armatimonadaceae	0	0	0.000858709	0	0	0	0	0	6.61e-05	0	0	0	0	0	0.000198164	0	0	0	0	0	0	0	0	0	0	0	0	0	0	0	0.00132109	0	0	0	6.61e-05	0	0	0	0	0	0	0	0	0	0	0	0	0	0
f__KCM-B-15	0	0	0.000198164	0	0	0	0	0	0	6.61e-05	0	0	0	0	0	0	6.61e-05	0	0	0.000132109	0	0	0	0	0	0	0	0	0	0	0.000132109	0	6.61e-05	0.000198164	0.000264218	0	0	0	0	0	0	0	0	0	0	0	0.000132109	6.61e-05	0.000132109
f__Bacillaceae	0.000132109	0.0007266	0.00105687	0.000528436	6.61e-05	0.000396327	6.61e-05	6.61e-05	0.000132109	6.61e-05	0.000462382	0.000858709	0	0	0	0.048418	0.00184953	0	0.0029064	0.000198164	6.61e-05	0.000264218	0.00350089	0	0.00336878	0.000198164	0.00165136	0.00779444	6.61e-05	0.000528436	0.00112293	0.000858709	0.000132109	6.61e-05	0.000132109	0.000594491	0.0014532	0.00138715	0.0105027	0.00343484	0.000132109	0.000264218	0.000132109	0.0007266	0.00224586	0.000132109	0.0007266	0.000660546	0.00614307
f__TK34	0	0	6.61e-05	0	0	0	0	0	0	0	0	0	0	0	0	0	0.000132109	0	0	0.000264218	0	0	6.61e-05	0	0	0	0	0	6.61e-05	0	0.000132109	0	6.61e-05	6.61e-05	0.000132109	0	0	0	0	0	0	0	6.61e-05	0.000132109	0	0	0	6.61e-05	0
f__Halomonadaceae	0.00396327	0	0	0	0	0	0	0	0	6.61e-05	0	0	0	0	0	0	0	0	0	0	0	0	0	0.00138715	0	0	0	0	0	0	0	0	0	0	0	0	6.61e-05	0	0	0	0	0.00462382	0.0007266	0.00343484	0.0804545	0.120021	0.00389722	0.0119559	0.00990818
f__Solirubrobacteraceae	0	0	0.000132109	0	0	0	0	0	6.61e-05	0.000132109	0	0	0	0	0	0	6.61e-05	0	0	0.000396327	0	0.000396327	6.61e-05	6.61e-05	0	0	0	0	0.000132109	0	0	0	0.000132109	6.61e-05	0.000132109	0.000924764	6.61e-05	0	6.61e-05	6.61e-05	0	0.00191558	0	0.000132109	0	6.61e-05	0	0	0
f__Oleiphilaceae	0	0	0	0	0	0	0	0	0	0	0	0	0	0	0	0	0	0	0	0	0	0	0	0	0	0	0	0	0	0	0	0	0	0	0	0	0	0	0	0	0	0	0	0	0	0	0	0	0
f__Opitutaceae	6.61e-05	6.61e-05	0.0007266	0	0	0	0	0	0.000132109	0.000198164	0	0	0	0	0.000264218	0	0.000264218	0	0	0.000198164	0	0.000330273	0	0.000132109	6.61e-05	0	0	0	6.61e-05	0	0.000924764	0	0.000198164	6.61e-05	0.000198164	0	0	0	0	0	0.000198164	6.61e-05	6.61e-05	0.000462382	6.61e-05	0	0.000924764	0.0007266	0.000132109
f__Brevinemataceae	0	0	0	0	0	0	0	0	0	0	0	0	0	0	0	0	0	0	0	0	0	0	0	0	0	0	0	0	0	0	0	0	0	0.000132109	0	0	0	0	0	0	0	0	0	0	0	0	0	0	0
f__Syntrophaceae	0	0	0	0	0	0	0	0	0	0	0	0	0	0	0	0	0	0	0	0	0	0	0	0	0	0	0	0	0	0	0	0	0	0.0021798	0	0	0	0	0	0	0	0	0	0	0	0	0	0	0
f__PHOS-HE51	0	0	0.000132109	0	0	0	0	0	0	6.61e-05	0	0	0	0	0	0	0	0	0	0.000198164	0	0	6.61e-05	0	0	0	0	0	0	0	0.000132109	6.61e-05	0	0	0.000132109	0	0	0	0	0	0	0	0	0	0	0	0	0	0
f__Cryomorphaceae	0	6.61e-05	6.61e-05	0	0	0	0	0	0	0	0	0	0	0	6.61e-05	0	0	0	0	0	0	0	0	0	0	0	0	0.00409538	0	6.61e-05	6.61e-05	0	0	0	0	0	0	0	0	0	0	0	0	0.000198164	0	0	0.000132109	6.61e-05	6.61e-05
f__KD1-131	0	0	6.61e-05	0	0	0	0	0	0	6.61e-05	0	0	0	0	0	0	0	0	0	0	0	0	0	0	0	0	0	0	0	0	0	0	0	0	0	0	0	0	0	0	0	0	0	0	0	0	0	0	0
f__Bromus_tectorum	6.61e-05	0	0	0	0	0	0	0	0	0	0	0	0	0	0.000132109	0	0	0	0.000198164	6.61e-05	0	6.61e-05	0	0	6.61e-05	0	0	0	0.000132109	0	0	0	0.000132109	0	6.61e-05	0	0.000132109	0	0	0	0	0	0	0	0	0	0	0	0
f__DSSF69	6.61e-05	0	0	0	0	0	0	0	0.000132109	0	0	0	0	0	6.61e-05	0	0.000132109	6.61e-05	0	0	0	0.000132109	0.000396327	0	0	0.000132109	0	0	0.000198164	0	0.000594491	0.000264218	0.000132109	0	0	0	0	0	0	0	0	0	0	0	0	0	0	0	0
f__OM182_clade	0.000132109	0	0	0	0	0	0	0	0	0	0	0	0	0	0	0	0	0	0	0	0	0	0	0.000132109	0	0	0	0	0	0	0	0	0	0	0	0	0	0	0	0	0	0	0	0	0	0	0	0	0
f__Acidobacteriaceae_Subgroup_1	6.61e-05	0	0.00118898	0	0	0	0	0	0.000330273	0.000396327	0	0	6.61e-05	0	0	0	6.61e-05	0	0	0.000924764	0	0.00191558	0.000264218	0.00237796	0.000198164	6.61e-05	0	0	0.000132109	0	0.000396327	0.000264218	0.000198164	0.000132109	0.000990818	0	0	0	0	0	0	0	0	6.61e-05	0	0	6.61e-05	0	0
f__Desulfobulbaceae	0	0	0.000132109	0	0	0	0	0	6.61e-05	0	0	0	0	0	0	0	0	0	0	0.000396327	6.61e-05	0.000132109	0	0	0	6.61e-05	0	0	0.000132109	0	0.000132109	0	6.61e-05	6.61e-05	0.000660546	0	0	0	0	0	0	0	0	0	0	0	0	0	0
f__Alteromonadaceae	0.000792655	0	0	0	0	0	0	0	0	0	0	0	0	0	0	0	0	0	0	0	0	0	0	0.000660546	0	0	0	0	0	0	0	0	0	0	0	0	0	0	0	0	0	0	0	0.000132109	0	0	0	0.000132109	0
f__Sandaracinaceae	6.61e-05	0.000660546	0.000396327	0	0	0	0	0	0.000198164	6.61e-05	0	0	0	0	6.61e-05	0	6.61e-05	0	0	0.000396327	0	0.0007266	0.000132109	6.61e-05	0.000132109	0.000132109	6.61e-05	0	6.61e-05	0	0.000264218	0	0.000264218	6.61e-05	0.000462382	0	0	0	0	0	0	0.000132109	0.000132109	0.000330273	0	0.000264218	0.000264218	0.000198164	0.000264218
f__Coriobacteriaceae	0.00125504	0.00673757	0.000198164	0.000132109	0.000132109	0.000264218	0	0	0.00706784	0.00165136	0.00151925	6.61e-05	0.000462382	0.00270824	0.000462382	0.000264218	0.00376511	0.000330273	0.00627518	0.00165136	0.0110311	0.00132109	0.00317062	0.00264218	0.00231191	0.00198164	6.61e-05	6.61e-05	0.00158531	0.000264218	0.00184953	6.61e-05	0.00191558	0.00515226	0.00165136	6.61e-05	0.00204769	0.0058128	0.00482198	0.000462382	0.00184953	0.00369906	0.000462382	0.000264218	0.000660546	0.000462382	0.000792655	0.000132109	0.0007266
f__Hyphomonadaceae	6.61e-05	6.61e-05	0.00231191	0.000198164	0	0	6.61e-05	0	0.0007266	0.0007266	0	0	0.000264218	0	6.61e-05	0	0.000528436	0	0	0.00244402	0	0.00151925	0.000462382	0.000330273	6.61e-05	0.000132109	0	6.61e-05	0.000198164	0.000132109	0.00118898	0.000264218	0.000330273	0.000264218	0.00184953	0	0	0	0	0	0	0.000528436	6.61e-05	0.00112293	0.0132109	0.0227888	0.000594491	0.00184953	0.00198164
f__Oligosphaeraceae	0	0	0	0	6.61e-05	0	0	0	0	0	0	0	0	0	0	0	0	0	0	0	0	0	0	0	0	0	0	0	0	0	0	0	0	0	0	0	0	0	0	0	0	0	0	0	0	0	0	0	0
f__Nocardiopsaceae	0	0	0	0	0	0	0	0	0	0	0	0	0	0	0	0	0	0	0	0	0	0	0	0	0	0	0	0	0	0	0	0	0	0	0	0	0	0	0	0	0	0	0	0	0	0	0	0	0
f__NS7_marine_group	0.000132109	0	0	0	0	0	0	0	0	0	0	0	0	0	0	0	0	0	0	0	0	0	0	0	0	0	0	0	0	0	0	0	0	0	0	0	0	0	0	0	0	0	0	0	0	0	0	0	0
f__FFCH11085	0	0	0.0007266	0	0	0	6.61e-05	0	0.000132109	0.000264218	0	0	0	0	0	0	0.000132109	0	0	0.000198164	0	0.000462382	0.000198164	0.000132109	6.61e-05	0	0	0	6.61e-05	0.000198164	6.61e-05	0	6.61e-05	0	0.000330273	0	0	0	0.000396327	0	0	0	0	6.61e-05	6.61e-05	0	6.61e-05	6.61e-05	0
f__Chromatiaceae	0	0	0	0	0.000396327	0	0	0	0.000462382	0	0	0	0	0	0	0	0	0	0	0	0	0	0	0	0	0.000858709	0	0	0	0	0	0.000792655	0	0.000132109	0	0	0	0	0	0	0	0	0	0.000132109	0	0	0	0	0
f__Surface_1	0.0595152	0	0	0	0	0	0	0	0	0	0	0	0	0	0	0	0	0	0	0	0	0	0	0.0832948	0	0	0	0	0	0	0	0	0	0	0	0	0	0	0	0	0	0	0	0	0	0	0	0	0
f__P._palm_C-A_51	0	0	6.61e-05	0	0	0	0	0	0	0	0	0	0	0	6.61e-05	0	0	0	0	6.61e-05	6.61e-05	0.000132109	0	0	0	0	0	0	0	0	0	0	0	0	6.61e-05	0	0	0	0	0	0	0	0	0	0	0	0	0	0
f__Acetobacteraceae	6.61e-05	0	0.000990818	0	0	6.61e-05	0	0	0.000264218	0	0.000264218	6.61e-05	6.61e-05	0	0.000132109	0	0.000330273	0	0	0.000330273	0	0.000330273	6.61e-05	0.000264218	0	0	0	6.61e-05	0.000132109	0.000264218	0.0007266	0.000396327	0.000132109	6.61e-05	0.000462382	0.00138715	6.61e-05	0.00191558	0.00178347	0.0688949	0.000330273	0.00224586	0	0.000330273	0.000462382	0.000198164	0.000462382	0.000264218	0.000858709
f__Actinopolysporaceae	0	0	0	0	0	0	0	0	0	0	0	0	0	0	0	0	0	0	0	0	0	0	0	0	0	0	0	0	0	0	0	0	0	0	0	0	6.61e-05	0.000198164	0	0	0	0	0	0	0	0	0	0	0
f__JTB255_marine_benthic_group	0	0	0	0	0	0	0	0	0	0	0	0	0	0	0	0	0	0	0	0	0	0	0	0	0	0	0	0	0	0	0	0	0	0	0	0	0	0	0	0	0	0	0	6.61e-05	0	0	0	0	6.61e-05
f__wastewater_metagenome	0	0	0.000132109	0	0	0	0	0	0	0.000132109	0	0	0	0	0	0	0	0	0	0.000132109	0	0	0	0	0	0	0	0	0	0	0	0	0	0	0	0	0	0	0	0	0	0	0	0	0	0	0	0	0
f__P-102	0	0	0	0	0	0	0	0	0	0	0	0	0	0	0	0	0	0	0	0	0	6.61e-05	0	0	0	0	0	6.61e-05	0	0	0	0	0	0	0	0	0	0	0	0	6.61e-05	0	0	0.000264218	0	0	6.61e-05	0	0
f__0319-6M6	0.000132109	0	0.000858709	0	0	0	0	0	0.000594491	0.000198164	6.61e-05	0	0.000198164	0	0	0	0.000528436	0	0	0.00112293	0	0.00191558	0.000132109	6.61e-05	0.000132109	0.000132109	0	0	0.000330273	6.61e-05	0.00138715	6.61e-05	0.000528436	0	0.00132109	0	0	0	0	0	0	0	0	0.000132109	6.61e-05	0.000198164	0.000132109	0	6.61e-05
f__Methylophilaceae	6.61e-05	0.000924764	6.61e-05	0.000660546	0	0.000462382	0.000396327	0.000264218	0	0	0.000594491	0	0	0	0	0	0	0	0	0	0	0	0	0	0	0	0	0.000792655	0	0.0029064	0	6.61e-05	0	0.00112293	0	0	0	0	0	0	6.61e-05	6.61e-05	0.000264218	0.000924764	6.61e-05	6.61e-05	0.0007266	0.000660546	0.000462382
f__env.OPS_17	0.000198164	6.61e-05	0.0007266	0	0	6.61e-05	0	0	6.61e-05	0.000264218	0	0	0	0	0.000132109	6.61e-05	6.61e-05	0	0	0.0007266	0	0	0	0	6.61e-05	0	0	0	0	6.61e-05	0.000594491	6.61e-05	0	6.61e-05	0.000528436	0	0	0	0	0	0	0	0	6.61e-05	0	0	0.000132109	6.61e-05	0
f__A0839	0	0	0.000990818	0	0	0	0	0	0.000264218	0	0	0	0	0	0	0	0.000132109	0	0	0.000792655	6.61e-05	0.000660546	0.000132109	6.61e-05	0	0.000132109	0	0	6.61e-05	0	0.000330273	0	0.000396327	6.61e-05	0.000924764	0	0	0	0	0	0	0	0	0	0	0	0	0	0
f__Methylocystaceae	0	0	0	0	0	0	0	0	0	0	0	0	0	0	0	0	0	0	0	0	0	0	0	0	0	0	0	0	0	0	0	0	0	0	0	0	0	0	0	0	0	0	0	6.61e-05	6.61e-05	0	0.000330273	0	0
f__Neisseriaceae	0.215074	0.00455777	0.154832	0.108329	0.0918819	0.0280071	0.000264218	0.0666491	0.0969681	0.0264879	0.013277	0.124447	0.189775	0.144329	0.29348	0.00389722	0.115463	0.259	0.147764	0.0704802	0.105027	0.007266	0.024242	0.0112293	0.196777	0.0207411	0.0265539	0.0418786	0.015787	0.00759628	0.058128	0.0101724	0.120351	0	0.0934672	0.0630821	0.0408878	0.0338199	0.132505	0.0185613	0.0731224	0.0924764	0.138384	0.038708	0.0186934	0.0137393	0.172138	0.0462382	0.20358
f__Cytophagaceae	0	0.000594491	0.00495409	0.000528436	0	0.000594491	0.000594491	0.000396327	0.000198164	0.00231191	0.000264218	0	0.000660546	0	0.00165136	0.000264218	0.000792655	0	0	0.00462382	6.61e-05	0.000528436	0.000198164	6.61e-05	0.000396327	0.000264218	0	0.000396327	0.000462382	0.00105687	0.0065394	0.000528436	0.000528436	0.00112293	0.00468987	0	0	0	0	6.61e-05	6.61e-05	0.00270824	0.000330273	0.00118898	0.000198164	0.000396327	0.000594491	0.000792655	0.000132109
f__Bogoriellaceae	0	0	0	0	0	0	0	0	0	0	0	0	0	0	0	0	0	0	0	0	0	0	0	0	0	0	0	0	0	0	0	0	0	0	0	0	0	0	0	0	0	0	0	0	0	0	0	0	0
f__ML80	0	0	0	0	0	0	0	0	0	0	0	0	0	0	0	0	0	0	0	0	0	0	0	0	0	0	0	0	0	0	6.61e-05	0	6.61e-05	0	0.000132109	0	0	0	0	0	0	0	0	0	0	0	0	0	6.61e-05
f__Sva0996_marine_group	0.000330273	0.000132109	0	0	0	0	0	0	0	0	0	0	0	0	0	0	0	0	0	0	0	0	0	0.000330273	0	0	0	0	0	0	0	0	0	0	0	0	0	0	0	0	0	0	0	0	0	0	0	0	0
f__S25-593	0.00165136	0	0	0	0	0	0	0	0	0	0	0	0	0	0	0	0	0	0	0	0	0	0	0.0014532	0	0	0	0	0	0	0	0	0	0	0	0	0	0	0	0	0	0	0	0	0	0	0	0	0
f__Herpetosiphonaceae	0	0	6.61e-05	0	0	0	0	0	0	0	0.000198164	0	0	0	0	0	6.61e-05	0	0	0	0	0	0	0	0	0	0	0	0	0.000330273	6.61e-05	6.61e-05	0	0	0	0	0	0	0	0	6.61e-05	0	0	0	6.61e-05	6.61e-05	0.000132109	0.000132109	6.61e-05
f__P3OB-42	0	0	0	0	0	0	0	0	0	0	0	0	0	0	0	0	0	0	0	0	0	0	0	0	0	0	0	0	0	0	0	0	0	0	0	0	0	0	0	0	0	0	6.61e-05	6.61e-05	0	0	6.61e-05	0	0
f__Campylobacteraceae	0.0187595	0.000264218	0.109452	0.00118898	0	0.00891737	0	0.0101063	0.0276108	0.0087192	0.0274787	0.00957791	0.0211375	0.0161834	0.0926745	0.00151925	0.0137393	0.00858709	0.0189577	0.0631482	0.0190237	0.0108329	0.014532	0.000858709	0.00977608	0.0186934	0.00700178	0.0214017	0.0246384	0.000396327	0.0087192	0.00191558	0.00673757	0.0318383	0.00482198	0.00231191	0.0341502	0.00627518	0.0128146	0.00132109	0.00964397	0.0324328	0.0147302	0.00376511	0.00198164	0.000990818	0.0058128	0.00786049	0.0113614
f__Persicaria_minor	0	0	0.000132109	0	0	0	0	0	0	0	0	0	0	0	0	0	0	0	0	0	0	0	0	0	0	0	0	0	0	0	0.000198164	0	0	0	0	0	0	0	0	0	0	0	0	0	0	0	0	0	0
f__Acholeplasmataceae	0	0	6.61e-05	0	0	0	0	0	0.000132109	0.00237796	6.61e-05	0	0.0291961	0.000132109	6.61e-05	0	0	0	0	0.00528437	0	0.000132109	0	0	0.000528436	0.000132109	0.000462382	0	0.000264218	0	0.0007266	0.000528436	6.61e-05	0	0.000462382	0	0	6.61e-05	0	0	0	0.000594491	0	0	0	0	6.61e-05	0	0.000198164
f__Methanoregulaceae	0	0	0	0	0	0	0	0	0	0	0	0	0	0	0	0	0	0	0	0	0	0	0	0	0	0	0	0	0	0	0	0	0	0.0007266	0	0	0	0	0	0	0	0	0	0	0	0	0	0	0
f__Nitrosomonadaceae	0.00211375	0.000132109	0.00911553	0.000198164	0	0.000330273	0.000330273	0.000462382	0.00251007	0.00297246	0.000858709	6.61e-05	0.000264218	6.61e-05	0.000396327	0.000132109	0.00330273	0.000330273	0	0.00759628	0	0.007266	0.00165136	0.00158531	0.000990818	0.00171742	0	0.000132109	0.00178347	0.00138715	0.00719995	0.00178347	0.00231191	0.000594491	0.00601097	0.00211375	0	0	0	0.000132109	0.000198164	0.000924764	0.000264218	0.00231191	6.61e-05	0.000264218	0.00118898	0.00224586	0.000858709
f__Ruminococcaceae	0.00191558	0.0552877	0.00369906	0.00151925	0.0287337	0.000858709	0	0.000198164	0.00409538	0.00389722	0.000792655	0.00971002	0.000462382	0.00224586	0.00198164	0.0014532	0.00343484	0.000990818	0.0021798	0.0101063	0.00171742	0.0701499	0.0184292	0.000990818	0.00330273	0.00171742	0.000396327	0.000264218	0.00264218	0.000198164	0.0873241	0.0136072	0.00112293	0.000198164	0.00409538	6.61e-05	0.00462382	0.00224586	0.000594491	0.000198164	0	0.000924764	0.00105687	0.000660546	0.000462382	0.000198164	0.000660546	0.000792655	0.0014532
f__Carnobacteriaceae	6.61e-05	0.00376511	0.000858709	0.00184953	0	0.0153907	0.19136	0.000792655	0.000990818	0.00257613	0.00178347	0.000132109	0.00660546	0.00165136	0.000132109	0.000528436	0.00634124	0	0.000198164	0.00151925	0.00971002	0.000528436	0.000792655	0	0.000858709	0.003633	0.000330273	0.00554858	0.00171742	0.000528436	0.00264218	0.000132109	0.000330273	0	0.00396327	0	0.000396327	0	0	6.61e-05	0.0189577	0.00151925	0.0149944	0.00138715	0.000594491	6.61e-05	0.00105687	0.00383117	0.00350089
f__DA101_soil_group	0	0	0.000528436	0	0	0	0	0	0.000198164	0.000264218	0	0	0.000132109	0	0	0	0.000264218	0	0	0.000660546	0	0.000528436	0.000132109	0.000264218	0.000330273	0.000198164	0	0	0.000198164	0	0.000396327	0	0.000330273	0	0.000396327	0	0	0	0	0	0	0	0	0	0	0	0	0.000330273	0
f__BIrii41	0.000330273	0	0.000792655	0	0	0	0	0	0.000132109	0.000198164	6.61e-05	0	0.000132109	0	6.61e-05	0	0.000462382	0	0	0.000462382	0	0.000528436	0.000132109	6.61e-05	6.61e-05	6.61e-05	0	0	0.000198164	0	0.000594491	0.000132109	0.000198164	0	0.0007266	0	0	0	0	0	6.61e-05	0	0	0.000858709	0.000132109	0	0.000132109	0.000594491	0.000792655
f__FamilyI	0.0613647	0	0	0	0	0	0	6.61e-05	0	0	6.61e-05	0	0	0	0	0	0	0	0	0	0	0	0	0.0637427	0	0	0.000132109	0	0	0	0	0	0	0	0	0	0	0	0	0	0.000132109	0	0	0.000132109	0	0	0	0	6.61e-05
f__DA111	0.000198164	0	0.0007266	0	0	0	0	0	0.000330273	0.000264218	6.61e-05	0	6.61e-05	0	0	0	0.000594491	0	0	0.000396327	0	0.0007266	0.000132109	0.000528436	0.000132109	6.61e-05	0	0	0.000330273	0	0.000264218	0	0.000198164	0	0.000594491	0	0	0	0	0	0	0	6.61e-05	0.000198164	6.61e-05	0	0	0	6.61e-05
f__Rickettsiales_Incertae_Sedis	0	0	6.61e-05	0	0	0	0	0	0	0	0	0	0.000132109	0	0	0	0.000132109	0	0	0.000594491	0	6.61e-05	0	0	6.61e-05	0	0	0	0	0	0.000132109	0	0	0	6.61e-05	0	0	0	0	0	0	0	0	0.000132109	0	0	0	0	6.61e-05
f__SAR86_clade	0.00911553	0	0	0	0	0	0	0	0	0	0	0	0	0	0	0	0	0	0	0	0	0	0	0.0103045	0	0	0	0	0	0	0	0	0	6.61e-05	0	0	0	0	0	0	0	0	0	0	0	0	0	0	0
f__Nitrospiraceae	0.000330273	6.61e-05	0.00336878	0	0	6.61e-05	0.000132109	6.61e-05	0.00105687	0.00118898	0.000198164	0	0.000264218	0	6.61e-05	0.000132109	0.00125504	0	0	0.00231191	0	0.00237796	0.000462382	0.000132109	0.0007266	0.000990818	0	0	0.000528436	0.000132109	0.00383117	0.00237796	0.000792655	0.000924764	0.00165136	0.00369906	0.000132109	0	0	0.000198164	6.61e-05	6.61e-05	6.61e-05	0.000396327	0.000132109	0	0.000264218	0.0007266	0.000396327
f__Trueperaceae	0	0	0	0	0	0	0	0	0	0	0	0	0	0	0	0	0	0	0	0	0	0	0	0	0	0	0	0	0	0	0	0	0	0	0	0	0	0	0	0	0	0	0	0	0.000264218	0	0	0	0
f__Paenibacillaceae	0	0.00442566	0	0.00541647	0.007266	0.00475593	6.61e-05	0.000132109	0.000330273	6.61e-05	0.00475593	0.00396327	6.61e-05	0	0.000132109	0.00627518	0.000132109	6.61e-05	0.00845498	6.61e-05	6.61e-05	0.000198164	0.000264218	0	0.000132109	0	0.782086	0.00515226	0.0188916	0.000330273	0.000132109	0.687033	6.61e-05	6.61e-05	0.000198164	0	0	0	0	0	6.61e-05	6.61e-05	6.61e-05	0	0	0	0.000132109	6.61e-05	0.000132109
f__Parcubacteria_bacterium_OLB19	0	0	6.61e-05	0	0	0	0	0	0	0	0	0	0	0	0	0	0	0	0	0	0	0	0	0	0	0	0	0	0	0	0	0	0	0	0.000198164	0	0	0	0	0	0	0	0	0	0	0	0	0	0
f__Alicyclobacillaceae	0	0.000132109	0	0.000264218	0	0	0	0	0	0	0.012154	0	0	0	0	6.61e-05	0	0	6.61e-05	0	0	0	0	0	0	0	0	6.61e-05	0	6.61e-05	0	0	0	0	0	0	0	0	0	0	0	0	0	0	0	0	6.61e-05	0	0
f__Staphylococcaceae	0.000198164	0.0127485	0.000396327	0.00151925	0.000396327	0.00845498	6.61e-05	0	0.0118238	0.000198164	0.0297906	0.071405	0	0	0.000132109	0.00151925	0.000462382	0.00105687	0.05324	0.000396327	0	0.000462382	0.000264218	0.000264218	0.000462382	0.0696215	0.00264218	0.000924764	0.000660546	0.00231191	0.00138715	0.00303851	0.000462382	0.0138054	0.0124843	0.00178347	0.00165136	0	0.000330273	6.61e-05	0.000264218	0.00825682	0.000132109	0.000198164	0.000264218	0.000396327	0.000858709	0	0.000330273
f__0319-6A21	0.000528436	0	0.00284035	0	0	0	6.61e-05	0.000198164	0.000858709	0.00178347	6.61e-05	6.61e-05	0.000198164	0.000132109	0.000132109	0	0.000792655	0	0	0.00251007	6.61e-05	0.00237796	0.000330273	0.000462382	0.000528436	0.000660546	0	0.000792655	0.000990818	6.61e-05	0.00323667	0.000594491	0.000462382	0.000264218	0.0029064	0	6.61e-05	0	0	0	6.61e-05	0	0.000132109	0.000990818	6.61e-05	0	0.000528436	0.000528436	6.61e-05
f__Nannocystaceae	0	0	0.000396327	0	0	0	0	0	0	0	0	0	0	0	6.61e-05	0	0	0	0	0	0	6.61e-05	0	0	0	0	0	0	0	0	6.61e-05	6.61e-05	0.000132109	0.000198164	6.61e-05	0	0	0	0	0	0.000132109	6.61e-05	0	0.000792655	0	0	0.000462382	0.000198164	0.000132109
f__Microbacteriaceae	6.61e-05	0.00125504	0.000528436	0.00158531	0	0.00105687	6.61e-05	0	0.000132109	0.000132109	0.000792655	0.123258	0	0	0.000198164	0.000858709	0.00118898	0.000132109	0.000660546	0.000462382	0	0.000462382	0.00132109	6.61e-05	6.61e-05	6.61e-05	0.000660546	0.00343484	0.000330273	0.000132109	0.000660546	0.000132109	0.00132109	0.000264218	0.00132109	0.000198164	0	6.61e-05	0.000198164	0.0329612	0	6.61e-05	0	0.000396327	0	0	6.61e-05	6.61e-05	6.61e-05
f__Candidatus_Woesebacteria_bacterium_GW2011_GWC2_31_9	0	0	6.61e-05	0	0	0	0	0	0	0	0	0	0	0	0	0	0	0	0	0	0	0	0	0	0	0	0	0	0	0	6.61e-05	0	0	0	0.000330273	0	0	0	0	0	0	0	0	0	0	0	0	0	0
f__Porticoccaceae	0.000462382	0	0	0	0	0	0	0	0	0	0	0	0	0	0	0	0	0	0	0	0	0	0	0.000264218	0	0	0	0	0	0	0	0	0	6.61e-05	0	0	0	0	0	0	0	0	0	0	0	0	0	0	0
f__Helicobacteraceae	0	0	0	0	0	0	0	0	6.61e-05	6.61e-05	0	0	0.00125504	0	0	0	0	0	0	6.61e-05	0	0	0.00165136	0	0	0	0	0	0.000132109	6.61e-05	0	0	0	0.000660546	0	0	0	0	0	0	0	0	0	0	0	0	0	0	0
f__Methylobacteriaceae	0.00151925	0.0007266	0.00171742	0.000132109	0.00158531	0.00832288	0.0237796	0.0145981	0.00330273	0.000858709	0.000132109	0.000132109	0.000198164	0.000660546	0.000528436	0.000198164	0.0103045	0.00323667	0	0.00475593	0.00138715	0.00402933	0.0142017	0.00244402	0.00429355	0.00772838	0.000396327	0.00548253	0.00429355	0.000528436	0.0180989	0.00389722	0.00627518	0.0212696	0.00832288	0	0.00171742	0	0	0	0.000264218	0.00204769	6.61e-05	0.00138715	0.000594491	0.000792655	0.000594491	0.000330273	0.000528436
f__BSV26	0	0	0.000594491	0	0	0	0	0	6.61e-05	0.000132109	0	0	0	0	6.61e-05	0	0	0	0	0.000264218	0	0	6.61e-05	0	0	0	0	0	0	0	0.000330273	0	0	0	0	0	0	0	0	0	0	0	0	0	0	0	0	0	0
f__Spiroplasmataceae	0.000660546	0	0.00198164	0	0	0	0	0	0.00165136	0	0	0	0	0	0.00112293	0	0.00270824	0.000594491	0	0.00158531	0.000198164	0.00455777	0.000858709	0	0.00204769	0	0	0	0.000594491	0	6.61e-05	0	0.00323667	0	0.00416144	0	0	0	0	0	0	0	0	0	0	0	0	0	0
f__Aurantimonadaceae	0.000264218	0	0.000396327	0	0	6.61e-05	0	6.61e-05	0	0	0	0	0	0	0	0	0	0	0	6.61e-05	0	0	0	0.000198164	0	0	0	0	0	0	0.000330273	0	0	6.61e-05	0	0	0	0	0	0	0	0	0	0	0	0	0	0	0
f__PL-11B10	0	0	0	0	0	0	0	0	0	0	0	0	6.61e-05	0	6.61e-05	0	6.61e-05	0	0	0	0	6.61e-05	0	0	0	0	0	0	0	0	0	0	0	0	0.000198164	0	0	0	0	0	0	0	0	0	0	0	0	0	0
f__Spongiibacteraceae	0	0	6.61e-05	0	0	0	0	0	0	0.000132109	0	0	0	0	0	0	0	0	0	6.61e-05	0	6.61e-05	0	0	0.000132109	0	0	0	0	0	0.000198164	0	0	0	0.000132109	0	0	0	0	0	0	0	0	0	0	0	0	0	0
f__Christensenellaceae	0	0	0.000198164	0	0.000396327	6.61e-05	0	0	6.61e-05	0.000264218	0	0	0.000132109	0	0.000198164	0	0.000198164	0	0	6.61e-05	0	0.00673757	0.000264218	0	0.000330273	6.61e-05	0	0	0.000132109	0	0.000198164	0.00151925	0.000264218	0	0.000462382	0.000858709	0	0	0.000132109	0	0	0	0	0	0	0	6.61e-05	6.61e-05	6.61e-05
f__Picea_glauca_white_spruce	0	0	0	0.000924764	0	0	0	0	0	0	0	0	0	0	0	0	0	0	0	0	0	0	0	0	0	0	0	6.61e-05	0	0	0	0	0	0	0	0	0	0	0	0	0	0	0	0	0	0	0	0	0
f__Surface_2	0.0144659	0	0	0	0	0	0	0	0	0	0	0	0	0	0	0	0	0	0	0	0	0	0	0.0208072	0	0	0	0	0	0	0	0	0	0	0	0	0	0	0	0	0	0	0	0	0	0	0	0	0
f__Rhodobiaceae	0	0.000132109	0.000132109	6.61e-05	0	0.000264218	6.61e-05	0.000132109	0.000264218	0.000330273	0	0	0	0	6.61e-05	0	0	0	0	0.000396327	0	0.000462382	0	6.61e-05	6.61e-05	6.61e-05	0	6.61e-05	0.000264218	0	0.0007266	0.000330273	0	6.61e-05	0.000198164	0	0	0	0	0	0	0	0	0.000132109	0	0	0.000264218	0.000198164	6.61e-05
f__Clostridiaceae_1	0	0	0.000198164	0.000132109	0.000396327	0	6.61e-05	0.000264218	0.000132109	6.61e-05	0.000198164	0.000132109	0	0	6.61e-05	0.000132109	0	0	0.000264218	0.000132109	0	0.00495409	0.00376511	0.000198164	0	0	6.61e-05	0.000132109	0.000198164	0	0	0.00165136	0.000132109	0.000132109	0.000132109	0	0	0	0	6.61e-05	0	0	0	0	0	0	0	0	0
f__YNPFFP1	0	0	0	0	0	0	0	0	0	0	0	0	0	0	0	0	6.61e-05	0	0	0	0	6.61e-05	0	0	0	0	0	0	0	0	6.61e-05	0	0	0	0	0	0	0	0	0	0	0	0	0	0	0	0	0	0
f__MSB-4B10	0	0	0	0	0	0	0	0	6.61e-05	6.61e-05	0	0	0	0	0	0	6.61e-05	0	0	0	0	0	0	0	0	0	0	0	6.61e-05	0	0	0	6.61e-05	0	6.61e-05	0	0	0	0	0	0	0	0	0	0	0	0	0	0
f__Beijerinckiaceae	6.61e-05	0	0.000132109	0	0	6.61e-05	0	0	0	0	0	0	0	0	0	0	0	0	0	0.000132109	0	6.61e-05	0	6.61e-05	0	0	0	0	0	0.000198164	0	0	0	6.61e-05	6.61e-05	0	0	0	0	0	0	0	0	0	0	0	0	0	0
f__Thermoactinomycetaceae	0	0	0	0	0	0	0	0	0	0	0	0	0	0	0	0	0	0	6.61e-05	0	0	0	0	0	0	0	0	0	0	0	6.61e-05	0	0	0	0	0	0.000198164	0.000132109	0.00350089	6.61e-05	0	6.61e-05	6.61e-05	0.000396327	0.00158531	0	6.61e-05	0.000396327	0.00191558
f__OCS116_clade	6.61e-05	0	0	0	0	0	0	0	0	0	0	0	0	0	0	0	0	0	0	0	0	0	0	0.000132109	0	0	0	0	0	0	0	0	0	0	0	0	0	0	0	0	0	0	0	0	0	0	0	0	0
f__Firmicutes_oral_clone_FM046	0	0	0	0	0	0	0	0	0	0	0	0	0	0	6.61e-05	0	0	0	0	0.000198164	0.00151925	0.000198164	6.61e-05	0	0.00237796	0	0	0	0	0	0.000462382	6.61e-05	0	0	0.000132109	0	0	0	0	0	6.61e-05	0	6.61e-05	0	0	0	0	0	0
f__Vibrionaceae	0	0	0	0	0	0	0	0	0	0	0	0	0	0	0	0	0	0	0	0	0	0	0	0	0	0	0	0	0	0	0	0	0	0	0	0	0	0	0	0	0	0	0	0	0	0	0	0	0
f__Thiotrichaceae	0.000528436	0	0	0	0	0	0	0	6.61e-05	0.000198164	0	0	0	0	0	0	0	0	0	0.000462382	0	0	0	0.000264218	0	0	0	0	0	0	6.61e-05	0	0	0	6.61e-05	0	0	0	0	0	0	0	0	0	0	0	0	0	0
f__Xiphinematobacteraceae	0	0	0.000132109	0	0	0	0	0	0	0	0	0	0	0	0	0	0	0	0	6.61e-05	0	0.000132109	0	0	6.61e-05	6.61e-05	0	0	0	0	0.000330273	0	0	0	6.61e-05	0	0	0	0	0	0	0	0	0	0	0	0	0	0
f__soil_bacterium_WF55	0	0	6.61e-05	0	0	0	0	0	0	0	0	0	0	0	0	0	0	0	0	6.61e-05	0	0	0	0	0	0	0	0	0	0	0	0	0	0	0	0	0	0	0	0	0	0	0	0	0	0	0	0	0
f__Acidobacteria_bacterium_WX27	0	0	0	0	0	0	0	0	0	0	0	0	0	0	0	0	0	0	0	0	0	0	0	0	0	0	0	0	0	0	0	6.61e-05	0	0	0	0	0	0	0	0	0	0	6.61e-05	0.000132109	0	0	0.000132109	0.000198164	0
f__Dermacoccaceae	6.61e-05	0	0	0	6.61e-05	0	0	0	0	0	6.61e-05	0	0	0	0	0	0	0	0	0	0.000132109	0	0	0	0	0	0	0	0	0.0109651	0.000330273	0	0	0	0	0	0	0	0	0	0	0	0	0	0	0	0	6.61e-05	0
f__NS72	0	0	6.61e-05	0	0	0	0	0	0	0	0	0	0	0	0	0	0	0	0	6.61e-05	0	0	0	0	0	6.61e-05	0	0	0	0	0	0	0	0	6.61e-05	0	0	0	0	0	0	0	0	0.000132109	0	0	0	0	0
f__Brucellaceae	0.000132109	0.000264218	0.00284035	0.000198164	0	0.000330273	0.000396327	0.000132109	0.000132109	0.00132109	0.000264218	0	0	0	0.00112293	0.000198164	6.61e-05	0	0.000132109	0.00310456	6.61e-05	0.000990818	6.61e-05	0	0.000264218	0	0.000528436	0.000198164	0	0.000924764	0.0029064	0.000198164	0.000264218	6.61e-05	0.000792655	0.000858709	6.61e-05	0	0	0.000132109	0.000462382	0.0247705	0.00396327	0.0270824	0.441509	0.477773	0.0609023	0.23456	0.0870599
f__Geodermatophilaceae	0.000528436	0.000330273	0.000858709	6.61e-05	0	6.61e-05	0.000198164	0.00284035	6.61e-05	0.000198164	0.000132109	0	6.61e-05	0	0	0	6.61e-05	0	6.61e-05	0.000924764	0	0.000594491	0	0.000660546	6.61e-05	0.000198164	0	0.000132109	6.61e-05	0.00171742	0.00112293	0.000594491	0.000264218	0	0.000462382	0.0007266	0	0.000396327	0.000396327	0.0686967	0.000528436	0.00165136	6.61e-05	0.00191558	0.000330273	0.000198164	0.00178347	0.00165136	0.0007266
f__Geobacteraceae	0	0	0.000264218	0	0	0	0	0	6.61e-05	6.61e-05	0	0	0	0	6.61e-05	0	6.61e-05	0	0	6.61e-05	0	6.61e-05	0	0	0	0	0	0	0	0	0.000330273	0.000330273	0.000198164	0	0.000264218	0	0	0	0	0	0	0	0	0	0	0	0	0	0
f__Synergistaceae	0	6.61e-05	0	6.61e-05	0	0.000528436	0.000132109	6.61e-05	0.000462382	0.000528436	0.000264218	0	0.00284035	0.000594491	0.000660546	0.000264218	0.000330273	0	6.61e-05	0.000330273	0	0.000990818	0.000198164	0.000330273	0.000330273	6.61e-05	0.000924764	0.00673757	0.000132109	0.0110311	0.000264218	6.61e-05	6.61e-05	0	0.000330273	0	0	0	0	0	6.61e-05	0.000594491	0	0.000462382	0	0	6.61e-05	0.000264218	0.000528436
f__Lachnospiraceae	0.00482198	0.319308	0.00389722	0.0106348	0.0881828	0.00383117	0.000462382	0.042407	0.00455777	0.00759628	0.00607702	0.0014532	0.00753022	0.00416144	0.00951186	0.00297246	0.00772838	0.00594491	0.00898342	0.00719995	0.00429355	0.0567409	0.037519	0.00237796	0.00852104	0.00396327	0.00151925	0.00284035	0.00937975	0.0014532	0.0793315	0.00825682	0.00488804	0.000330273	0.00845498	0.00885131	0.0159852	0.0173063	0.00719995	0.000858709	0.00482198	0.000462382	0.00634124	0.00264218	0.00224586	0.00158531	0.00601097	0.00369906	0.0065394
f__Polyangiaceae	6.61e-05	0	0.000858709	0	0	0	0	0	0	0.000132109	0	0	6.61e-05	0	0.000198164	6.61e-05	0	0	0	0.00118898	0	0.000660546	6.61e-05	6.61e-05	0.000198164	0	0	0	0.000132109	0.000198164	0.000990818	0.000198164	0.000198164	0	0.000660546	0	0	0	0	0	6.61e-05	6.61e-05	0	0.000594491	0	0.000132109	0.000132109	0.000264218	0.000132109
f__Lactobacillaceae	0.000264218	0.251866	0.000594491	0.00488804	0.00640729	0.00158531	0.000132109	0.000462382	0.000792655	0.000132109	0.00204769	0.00125504	0.000990818	6.61e-05	0	0.00171742	0.00369906	0.000264218	0.00554858	0.000660546	0.000132109	0.000330273	0.0209393	0.0418786	0.000990818	0.0029064	0.00112293	0.00171742	0.000462382	0.000264218	0.00165136	0.0118238	0.00191558	0.000198164	0.000858709	0.00660546	0.0229209	0.00343484	0.00964397	0.0105027	0	0.00700178	0.000594491	0.000198164	0.00297246	0	0.000264218	0.000330273	0.00449171
f__Phycisphaeraceae	0.000264218	0.000396327	6.61e-05	0.000330273	6.61e-05	0.000132109	0	0	0	0	0.000264218	0	0	0	0	0.000198164	6.61e-05	0	0	6.61e-05	0	6.61e-05	6.61e-05	0.000132109	0	0	0.000198164	0.000132109	0.000198164	0	0.000264218	0.000198164	0.000132109	0	0.000132109	0	0	0	0	0	6.61e-05	0	0	0.000330273	0	0	0.000198164	0	0
f__CHAB-XI-27	0	0	0	0	0	0	0	0	0	0	0	0	0	0	0	0	0	0	0	0	0	0	0	0	0	0	0	0	0	0	0	0	0	0	0	0	0	0	0	0	0	0	0	0	0	0	6.61e-05	6.61e-05	0
f__Syntrophobacteraceae	0	0	0	0	0	0	0	0	0	0	0	0	0	0	0	0	0	0	0	0	0	0	0	0	0	0	0	0	0	0	0	0	0	0.000264218	0	0	0	0	0	0	0	0	0	0	0	0	0	0	0
f__053A03-B-DI-P58	0	0	0.000462382	0	0	0	0	0	0	6.61e-05	0	0	0	0	0.000198164	0	0	0	0	0	0	0	0	0	0	0	0	0	6.61e-05	0	0.000528436	0	0	0	0	0	0	0	0	0	0	0	0	0	0	0	0	0	0
f__KF-JG30-B3	0.000132109	0	0.00118898	0	0	0	0	0	0.000528436	0.000330273	0	0	6.61e-05	0	0.000132109	0	0.000330273	0	0	0.00105687	0	0.00125504	0.000264218	0.000198164	0.000132109	0	0	0	0.000264218	0.000132109	0.000594491	6.61e-05	0.000594491	0	0.000792655	0	0	0	0	0	0	0	0	6.61e-05	0	0	6.61e-05	0	0
f__Bradyrhizobiaceae	0.000528436	0.000330273	0.00620913	0.00244402	0.000132109	0.000132109	0.000198164	0.0330273	0.00125504	0.00165136	0.0110311	0.0161834	0.000396327	0	0.000330273	0.000528436	0.000792655	0	6.61e-05	0.0043596	0.000330273	0.00475593	0.00105687	0.00118898	0.000462382	0.000990818	0.00165136	6.61e-05	0.00151925	0.00132109	0.0058128	0.000594491	0.00204769	0	0.00468987	0	0.000132109	0.00191558	0	0	0.000132109	0.000264218	0.000132109	0.000792655	0.000462382	0.00178347	0.0007266	0.0007266	0.000462382
f__Flavobacteriaceae	0.0531079	0.000462382	0.0771517	0.00713389	0.00138715	0.00350089	6.61e-05	0.0180329	0.00805866	0.00614307	0.0264879	0.00931369	0.00601097	0.00502015	0.00317062	0.000330273	0.0103706	0.0336878	0.0406896	0.0113614	0.013277	0.00455777	0.00409538	0.00838893	0.00812471	0.00587886	0.00336878	0.000858709	0.0128806	0.000594491	0.00931369	0.0007266	0.0165136	0	0.0118898	0.00297246	0.0110311	0.00693573	0.0213356	0.00138715	0.00171742	0.00284035	0.00528437	0.0014532	0.00244402	0.000462382	0.00739811	0.00376511	0.0122201
f__Thermomonosporaceae	0.000198164	6.61e-05	0.000132109	0	0	0	0	0	6.61e-05	6.61e-05	0	0	0	0	0	0	6.61e-05	0	0	0.000264218	0	6.61e-05	0	0	0.000132109	0	0	0	6.61e-05	0.00178347	6.61e-05	0	0	0	0	0	0	0	0	0	0.000132109	6.61e-05	0	0.0014532	0.000264218	6.61e-05	0.000264218	0.000198164	0.000528436
f__Piscirickettsiaceae	0	0	0	0	0	0	0	0	0	0	0	0	0	0	0	0	0	0	0	0	0	0	0	0	0	0	0	0	0	0.000198164	0	0	0	0	0	0	0	0	0	0	0	0	0	0.000132109	0	0	0	0	0
f__Flammeovirgaceae	0	0	0	0	0	0	0	0	0	0	0	0	0	0	0	0.00706784	0	0	0.000198164	0	0	0	0	0	0	0	0.000132109	0	0	0	0	0	0	0	0	0	0	0	0	0	0	0	0	0	0	0	0	0	0
f__Enterobacteriaceae	0.00171742	0.00409538	0.0154568	0.00277429	0.00924764	0.369972	0	0.000132109	0.00383117	0.00330273	0.00211375	0.0252989	0.000528436	0	0.0229209	0.00118898	0.0058128	0.0117577	0.00151925	0.0124843	0.0087192	0.00964397	0.00462382	0.000990818	0.00224586	0.000528436	0.000528436	0.00323667	0.00323667	0.0126164	0.0107008	0.0146641	0.0482198	6.61e-05	0.0725279	0.0021798	0.00429355	0.000198164	0.000264218	6.61e-05	0.00997424	0.0014532	0.00251007	0.00171742	0.00112293	0	0.000264218	0.000396327	0.000660546
f__Hydrogenophilaceae	0	0	0	6.61e-05	0	0	0	0	0	0	0	0	0	0	0	0	0	0	0	0	0	0	0	0	0	0	0	0	0	0.000132109	0	6.61e-05	0	0.000330273	0	0	0	0	0	0	0	6.61e-05	0	0.000132109	0	0	6.61e-05	0.000198164	0
f__Nakamurellaceae	0	0	0.000198164	0	0	0	0	0	0	0	0	0	0	0	0	0	0.000132109	0	0	0.000264218	0	0.000132109	0	6.61e-05	6.61e-05	6.61e-05	0	0	0.000132109	0	0.000132109	0	6.61e-05	6.61e-05	0.000132109	0	0	0	0	0	0	0	0.000132109	0.000132109	0	6.61e-05	6.61e-05	0.000198164	0
f__Azospirillum_sp._enrichment_culture_clone_yan50	0	0	6.61e-05	0	0	0	0	0	0	0	0	0	0	0	0	0	0	0	0	0.000198164	0	0	0	0	0	0	0	0	0	6.61e-05	0.000198164	0	0	0	0	0	0	0	0	0	0	0	0	0	0	0	0	6.61e-05	0
f__Moraxellaceae	0.00257613	0.000990818	0.00587886	0.0465024	0.00739811	0.0007266	6.61e-05	0.000396327	0.0213356	0.000330273	0.000528436	0.00865315	0.000132109	0	0.00383117	0.000264218	0.0123522	0.000594491	0.000462382	0.00396327	0.00488804	0.0105687	0.00336878	0.000396327	0.0367263	0.00330273	0.00409538	0.014532	0.012088	0.0887773	0.00125504	0.013343	0.00753022	0.0482198	0.00865315	0.000462382	0.000198164	0.000132109	0.000396327	0.0340842	0	0.000132109	0.00171742	0.000264218	0.00158531	0.000990818	6.61e-05	0.000990818	0.000198164
f__Acidaminococcaceae	0	0	6.61e-05	0	6.61e-05	0	0	0	6.61e-05	0	0	0	0	0	0	0	0	0	0	0	0	6.61e-05	0	0	0	6.61e-05	0	0	0	0	0.00105687	0.00132109	0	0	0	0	0	0	0	0	0	0	0	6.61e-05	0	0	6.61e-05	0	0
f__CCU22	6.61e-05	0	0.000132109	0	0	0	6.61e-05	0	0	0	0.000198164	0	0	0	0	0	0	0	0	0	0	0	0	0	0	0	0	0	0	0.000528436	0.000132109	0	0	0	0	0	0	0	0	0	0	0	0	6.61e-05	6.61e-05	0	0.000132109	6.61e-05	6.61e-05
f__MND8	0	0	6.61e-05	0	0	0	0	6.61e-05	0	0	0	0	0	0	0	0	0	0	0	0	0	0	0	6.61e-05	0	6.61e-05	0	0	6.61e-05	0	0.000198164	6.61e-05	0	6.61e-05	0.000132109	0	0	0	0	0	0	0	0	0	0	0	0	0	0
f__FFCH5858	0	0	0	0	0	0	0	0	0	6.61e-05	0	0	0	0	0	0	0	0	0	0.000132109	0	0.000198164	0	0	6.61e-05	0	0	0	0	0	6.61e-05	0	0	0	0.000132109	0	0	0	0	0	0	0	0	0	0	0	0	0	0
f__Chitinophagaceae	0.000858709	0.000594491	0.00964397	0.000132109	0	0.000396327	6.61e-05	0.000198164	0.000462382	0.00495409	0.000462382	0.000198164	0.000924764	0	0.0029064	0.000462382	0.000396327	6.61e-05	0.000462382	0.0100403	6.61e-05	0.00151925	0.000462382	0.000462382	0.000198164	0.000330273	0.000132109	0.000462382	0.000198164	0.00118898	0.0087192	0.000330273	0.000858709	0.000528436	0.00462382	0	0	0	0.000462382	0	0.000396327	0.000330273	0	0.000924764	6.61e-05	6.61e-05	0.000792655	0.000330273	0.000198164
f__Xanthobacteraceae	0.000792655	0.000330273	0.00713389	0.000198164	0	0.000132109	0	0.000198164	0.00224586	0.00158531	6.61e-05	0.000132109	0.000330273	0	0.000264218	0.000462382	0.00257613	0.000198164	0	0.00515226	6.61e-05	0.00521831	0.00184953	0.00211375	0.00105687	0.00105687	0.000660546	0.00693573	0.00112293	0.00132109	0.00521831	0.00112293	0.0029064	0.000264218	0.00812471	0	0	0	0	0	0.000198164	0.000396327	6.61e-05	0.00132109	0.000594491	6.61e-05	0.000264218	0.00112293	0.000528436
f__Haliangiaceae	0.000660546	0.000198164	0.00455777	0.000132109	0	6.61e-05	6.61e-05	0.000462382	0.000990818	0.00118898	0.0007266	0	0.000330273	0	0.000528436	0.000132109	0.00118898	0	0	0.00383117	6.61e-05	0.00270824	0.000462382	0.000660546	0.000462382	0.000528436	6.61e-05	6.61e-05	0.000396327	0.000660546	0.00350089	0.000858709	0.00118898	6.61e-05	0.00350089	0.000264218	6.61e-05	0	0	0	0.000132109	0	0.000132109	0.000660546	0.000198164	0.000132109	0.000528436	0.0007266	0.000330273
f__Mycobacteriaceae	0.000396327	0	0.0021798	0	0	0	6.61e-05	0	0.00132109	0.00112293	0	6.61e-05	0.000132109	6.61e-05	0.000264218	0.000132109	0.0014532	0.000198164	0	0.00264218	0.000132109	0.003633	0.000594491	0.000528436	0.000528436	0.0014532	0.000132109	0	0.0007266	0	0.00356695	0.000330273	0.00191558	0.000132109	0.00303851	0	0	0	0	0	6.61e-05	0.000132109	6.61e-05	0.000264218	0.000132109	0	0.000264218	0.000198164	0.000132109
f__Tepidisphaeraceae	0	0	0	0	0	0	0	0	0	0	0	0	0	0	0	0	0	0	0	0	0	0	0	0	0	0	0	0	0	0	6.61e-05	0	0	0	0	0	0	0	0	0	6.61e-05	0	0	0.000198164	0	0	6.61e-05	6.61e-05	0
f__OM1_clade	0.00587886	0.000264218	0.000132109	0	0	0	0	0	0	0.000132109	6.61e-05	0	0	0	0	6.61e-05	0	0	0	0.000198164	0	0.000198164	6.61e-05	0.0087192	0	0.000132109	0	6.61e-05	0	0.000132109	0.000330273	0.000528436	0	0.00125504	0.000264218	0	0	0	0	0	6.61e-05	0	0	0.000792655	6.61e-05	0.000198164	0.000132109	0.000528436	0.000330273
f__Succinivibrionaceae	0	0	0	0	0.000132109	0	0	0	0	0	0	0	0	0	0	0	0	0	0	0	0	0	0	0	0	0	0	0	0	0	0	0.000264218	0	0	0	0	0	0	0	0	0	0	0	0	0	0	0	0	0
f__Chthoniobacterales_Incertae_Sedis	0	0	0	0	0	0	0	0	0	0	6.61e-05	0	0	0	0	0	0	0	0	0	0	0	0	0	0	0	0	0	6.61e-05	0	0.000330273	0	0	0	6.61e-05	0	0	0	0	0	0	0	0	0	0	0	0	0	0
f__Burkholderiaceae	0.000792655	0.00151925	0.000528436	0.00105687	6.61e-05	0.00686967	0.0177026	0.0867957	0.00224586	0.000660546	0.00105687	0.000462382	0.000594491	0.0007266	0.000132109	0.000264218	0.000594491	0.000132109	0.00667151	0.00759628	0.000792655	0.000792655	0.000924764	0.000660546	0.00151925	0.00323667	0.000330273	0.012088	0.000198164	0.00125504	0.00112293	6.61e-05	0.000660546	0.0183632	0.000924764	0.0677059	0.0128146	0.0502015	0.00587886	0.0493428	0.000264218	0.000792655	0.000462382	0.000594491	0.00237796	0.00132109	0.00376511	0.000396327	0.00112293
f__JG34-KF-361	6.61e-05	0	0.00171742	0	0	0	0	0	0.000462382	0.000198164	0	0	0.000132109	0	0	0	0.000594491	0	0	0.00125504	0	0.00178347	0.000264218	0.000132109	0.000264218	0.000132109	0	6.61e-05	0.000330273	6.61e-05	0.00125504	6.61e-05	0.000528436	0	0.00151925	0	0	0	0	0	0	6.61e-05	0	0.000396327	0	0	6.61e-05	0.000132109	6.61e-05
f__Coxiellaceae	0	0	0	0	0	0	0	0	0	0	0	0	6.61e-05	0	6.61e-05	0	0	0	0	0.000198164	0	0	0	0.000264218	0	0	0	0	0.000132109	0	0	0	0	0	0.000264218	0	0	0	0	0	0	0	0	0	0	0	6.61e-05	6.61e-05	0
f__Family_XI	0.000462382	0.000594491	0.00409538	0.000924764	0.0620913	0.023053	0.0220622	0.000132109	0.00383117	0.00607702	0.0282053	0.00105687	0.00422749	0.00700178	0.0125504	0.000462382	0.00858709	0.0101724	0.00614307	0.00462382	0.0134751	0.00402933	0.00151925	0.00561464	0.00957791	0.00554858	0.00323667	0.000462382	0.00310456	0.000858709	0.0162494	0.000990818	0.00310456	0.0218641	0.0106348	0.00369906	0.0124183	0.00178347	0.00270824	0.000858709	0.0182971	0.0197503	0.00574675	0.00396327	0.00118898	0.00138715	0.0187595	0.0058128	0.00812471
f__288-2	0.000396327	0	0.00158531	0	0	0	0	0	0.000594491	0.000924764	6.61e-05	0	6.61e-05	0	0	0	0.000924764	0	0	0.0014532	6.61e-05	0.00224586	0.000462382	0.000132109	0.000528436	0.000330273	0	0	0.000858709	6.61e-05	0.00151925	0	0.00112293	0	0.00184953	0	6.61e-05	0	0	0	0.000132109	6.61e-05	0	0.000660546	6.61e-05	0	0.000330273	0.000396327	0.000198164
f__Sporolactobacillaceae	0	0	0	0	0	0	0	0	0	0	0	0	0	0	0	0	0	0	0	0	0	0	0	0	0	0	0	0	0	0	0	0	0	0	0	0	0	0	0.000198164	0	0	0	0	0	0	0	0	0	0
f__TM146	0	0	0	0	0	0	0	0	0	0	0	0	0	0	0	0	0	0	0	0	0	0	0	0	0	0	0	0	0	0	0	0	0	0	6.61e-05	0	0	0	0	0	0	0	0	0	0	0	0	0	0
f__Gallionellaceae	0	0	0.00125504	6.61e-05	0	0	0	0	0	6.61e-05	0	0	0	0	0.000396327	0	6.61e-05	6.61e-05	0	0	0	6.61e-05	6.61e-05	0	0	0	0	0	6.61e-05	0.000132109	0.000990818	0	6.61e-05	6.61e-05	0.000132109	0	0	0	0	0	0	0	0	0	0	0	0	0	0
f__Acidimicrobiaceae	0.0007266	0.000132109	0.00251007	0	0	6.61e-05	0	0.000132109	0.00105687	0.000924764	0.000132109	0	0.000462382	0	0.000264218	6.61e-05	0.000792655	0	0	0.00231191	6.61e-05	0.00330273	0.000330273	0.000660546	0.000396327	0.000660546	0	0.000132109	0.000264218	0.000264218	0.00244402	0.000594491	0.00125504	0.000462382	0.00191558	0	0	0	0	0	0.000198164	0.00158531	0	0.000528436	6.61e-05	0.000132109	0.000330273	6.61e-05	6.61e-05
f__Anaerolineaceae	0.000330273	0	0.00356695	0	0	0	6.61e-05	0.000132109	0.000132109	0.000462382	0.000330273	0	6.61e-05	0	0.000924764	6.61e-05	0.000660546	6.61e-05	6.61e-05	0.00112293	0	0.000858709	0.000462382	0	0.000132109	0.000132109	0	0	6.61e-05	0.000264218	0.00303851	0.000594491	0.000198164	0.00330273	0.000858709	0	0	0	0	0	0.000528436	6.61e-05	6.61e-05	0.000858709	6.61e-05	6.61e-05	0.000594491	0.000858709	0.000528436
f__FFCH13075	6.61e-05	0	0.000264218	0	0	0	0	0	0	0.000132109	0	0	0	0	0	0	0	0	0	0	6.61e-05	0	0	0	0	0	0	0	6.61e-05	0	0.000330273	0	0.000132109	0	0	0	0	0	0	0	0	6.61e-05	0	0	0	0	0	6.61e-05	0
f__Shewanellaceae	0	0	0	0	0	0	6.61e-05	6.61e-05	0	0	0	0	0	0	0	0	0	0	0	0	0	0	0	0	0	0	0	0	0	0	0	0	0	0	0	0	0	0	0	0	0	0	0	0	0	0	0	0	0
f__JG35-K1-AG5	0	0	0.000462382	0	0	0	0	0	0	6.61e-05	0	0	0	0	0	0	0	0	0	0	0	6.61e-05	0	0	0	0	0	0	0	0	0.000330273	0	0	0	6.61e-05	0	0	0	0	0	0	0	0	0	0	0	0	0	0
f__Surface_4	0.00171742	0	0	0	0	0	0	0	0	0	0	0	0	0	0	0	0	0	0	0	0	0	0	0.00198164	0	0	0	0	0	0	0	0	0	0	0	0	0	0	0	0	0	0	0	0	0	0	0	0	0
f__Desulfomicrobiaceae	0	0	0.000330273	0	0	0	0	0	0	0.000330273	0	0	0.000462382	0	6.61e-05	0	0	0	0	0.000528436	0	6.61e-05	0	0	0.000198164	6.61e-05	0	0	0	0	0.000198164	0	0.000132109	0	0.00125504	0	0	0	0	0	0	0	0	0	0	6.61e-05	0	0	0
f__Sneathiellaceae	0	0	6.61e-05	0	0	0	0	0	0	0	0	0	0	0	0	0	6.61e-05	0	0	0	0	0.000132109	0	0	0	0	0	0	0	0	0	0	0	0	6.61e-05	0	0	0	0	0	0	0	0	0	0	0	0	0	0
f__p-2534-18B5_gut_group	0	0	0	0	0	0	0	0	0	0	0.000132109	0	0	0	0	0	0	0	0	0	0	0	0	0	0	0	0	0	0	0	0	6.61e-05	0	0	0	0	0	0	0	0	0	0	0	0	0	0	0	0	0
f__Spirochaetaceae	0.000132109	0.000990818	0.00317062	0.00502015	0	0.00746417	0	0.0139375	0.00211375	0.0147302	0.01691	0.0162494	0.133232	0.00693573	0.0632803	0.000198164	0.000858709	0.00667151	0.00330273	0.0139375	0.00125504	0.0384438	0.00204769	0.0014532	0.00924764	0.00211375	0.00832288	0.0796618	0.00574675	0.000264218	0.0118898	0.00383117	0.00594491	0.00191558	0.00667151	0	0.00224586	0.000330273	0.000792655	6.61e-05	0.0297906	0.014532	0.00112293	0.00204769	0.000792655	0.000198164	0.00257613	0.00482198	0.00931369
f__KCM-B-60	0	0	0.000132109	0	0	0	0	0	0	0	0	0	0	0	6.61e-05	0	0	0	0	0	0	0	0	0	0	0	0	0	0	0.000132109	0	0	0	0	0.000132109	0	0	0	0	0	0	0	0	0	0	0	0	0	0
f__Halieaceae	0	0	0	0	0	0	0	0	0	0	0	0	0	0	0	0	0	0	0	0	0	0	0	0	0	0	0	0	0	0	0	0	0	6.61e-05	0	0	0	0	0	0	0	0	0	0	0	0	0	6.61e-05	0
f__Aerococcaceae	0	0.000132109	0	0.0108329	0	0.000198164	0	0	0.000264218	6.61e-05	0.000132109	0	0	0	0	0.000198164	0.000594491	0.00138715	0.000594491	6.61e-05	0	0	0.000132109	0	0.000330273	0.00554858	0.000198164	0.00455777	0	0	6.61e-05	0	0.000132109	0	0	0.00118898	0.0065394	0.00105687	6.61e-05	6.61e-05	0.0571372	6.61e-05	0.000330273	0.000264218	6.61e-05	6.61e-05	0.000792655	0.000396327	0.000396327
f__Acidiferrobacteraceae	6.61e-05	0	0	0	0	0	0	0	0	0	0	0	0	0	0	0	0	0	0	0	0	0	0	0	0	0	0	0	0	0	0	0	0	0	0	0	0	0	0	0	0	0	0	6.61e-05	0	0	0	0	0
f__Candidatus_Giovannonibacteria_bacterium_GW2011_GWB1_47_6b	0	0	6.61e-05	0	0	0	0	0	0	0	0	0	0	0	0	0	0	0	0	0	0	0	0	0	0	0	0	0	0	0	0	0	0	0	6.61e-05	0	0	0	0	0	0	0	0	0	0	0	0	0	0
f__KD3-10	0	0	0.000594491	0	0	0	0	0	6.61e-05	0.0029064	0	0	6.61e-05	6.61e-05	0.000330273	0	0.000132109	0	0	0.00554858	0	6.61e-05	6.61e-05	0	0.000330273	0	0	0	6.61e-05	0	0.000660546	0	0.000198164	6.61e-05	0.000528436	0	0	0	0	0	0	0	0	0	0	0	0	0	0
f__Phytophthora_lateralis_MPF4	0	0	0	0	0	0.000198164	0	0	0	0	0	0	0	0	0	0	0	0	0	0.000462382	0	0	0	0	0	0	0	0	0	0	0	0	0	0	0	0	0	0	0	0	0	0	0	0	0	0	0	0	0
f__unidentified	0.0379814	0.0260255	0.071471	0.529692	0.00303851	0.019354	0.0345465	0.0209393	0.041152	0.0334897	0.0161834	0.00132109	0.0179008	0.0536363	0.00759628	0.00442566	0.0299227	0.0285356	0.00251007	0.0708105	0.043596	0.0790673	0.0286016	0.0343484	0.0248365	0.0416144	0.00297246	0.293943	0.374265	0.0204109	0.0675078	0.0126164	0.0396988	0.0251668	0.0643371	0.0562785	0.0167779	0.0180329	0.0204109	0.0549574	0.0115595	0.0305172	0.0403593	0.0291301	0.012154	0.00383117	0.0312438	0.0210714	0.0177026
f__Gaiellaceae	0.000330273	0	0.00112293	6.61e-05	0	0.000198164	0.000132109	0.000198164	0.000528436	0.000792655	0.000330273	0	0	0	0.000132109	0	0.000792655	0	0	0.00105687	0	0.000858709	0.000264218	0.000858709	6.61e-05	0.000396327	0	0	0.000462382	0.000660546	0.00125504	0.000528436	0.000264218	0.000594491	0.00138715	0	0	0	0	0	0.000594491	0.000264218	0.000132109	0.000858709	0.000198164	0.000132109	0.000594491	0.0007266	0.000264218
f__Planctomycetaceae	6.61e-05	0	0.000198164	6.61e-05	0	0	0	6.61e-05	6.61e-05	0	0	0	6.61e-05	0	0	0	6.61e-05	0	0	6.61e-05	0	6.61e-05	0	0	0	6.61e-05	0	0	6.61e-05	0	0.000198164	0	0	0	0.000198164	6.61e-05	0	0	0.000396327	0.014532	0	0	0	0	6.61e-05	0	6.61e-05	0	0
f__Sphingomonadaceae	0.0050862	0.000396327	0.00535042	0.0014532	0.000792655	0.000264218	0.0014532	0.0406236	0.00257613	0.00184953	0.00118898	0.000660546	0.000396327	6.61e-05	0.000462382	0.0312438	0.00244402	0.000660546	6.61e-05	0.00528437	0.000132109	0.00521831	0.00237796	0.00310456	0.0014532	0.00158531	0.000198164	0.000528436	0.00409538	0.00297246	0.00515226	0.0029064	0.00284035	0.000528436	0.00746417	0.00112293	0.0007266	0.000396327	0.000198164	0.0374529	0.00112293	0.00171742	0.00125504	0.00488804	0.00151925	0.00138715	0.00264218	0.00350089	0.00184953
f__Micrococcaceae	0.00396327	0.00244402	0.00151925	0.000924764	0.00369906	0.00951186	0.0160513	0.000396327	0.00402933	0.00449171	0.000396327	0.00964397	0.00184953	0.0391704	0.000594491	0.000462382	0.0094458	0.0579298	6.61e-05	0.00303851	0.0094458	0.00198164	0.00132109	0.00686967	0.00297246	0.0235815	0.000396327	0.0118238	0.00237796	0.00336878	0.00330273	0.000990818	0.00620913	6.61e-05	0.00468987	0.0131449	0.0422749	0.00977608	0.00376511	0.0183632	0.00125504	0.0021798	0.00231191	0.0021798	0.00231191	0.00125504	0.00673757	0.00118898	0.00383117
f__Syntrophomonadaceae	0	0	0	0	0	0	0	0	0	0	0	0	0	0	0	0	0	0	0	0	0	0	0	0	0	0	0	0	0	0	0	0	0	0.00151925	0	0	0	0	0	0	0	0	0	0	0	0	0	0	0
f__Desulfobacteraceae	0	0.000198164	0	0	0	0	0	0	0	0	0	0	0	0	0	0	0	0	0	0	0	0	0	0	0	0	0	0	0	0	0	0	0	0.000396327	0	0	0	0	0	0	0	0	0	0	0	0	0	0	0
f__Elev-16S-1332	0.000132109	0	0.0029064	0.000132109	0	0	0	6.61e-05	0.00138715	0.000858709	0	0	0.000330273	6.61e-05	0.000132109	0	0.0014532	6.61e-05	0	0.0021798	0	0.00323667	0.000462382	0.000396327	0.000198164	0.000594491	0	0	0.000792655	0.000198164	0.00211375	0.000264218	0.000528436	0.000198164	0.00204769	0.00237796	0.000594491	0	0	0.000198164	0.000132109	0.000132109	0.000198164	0.000396327	6.61e-05	6.61e-05	0.000132109	0.000528436	0.000132109
f__Peptococcaceae	0	0	0	0	0	0	0	0	0.000264218	6.61e-05	0	0	0	0.000198164	0	0	0	6.61e-05	0	0.000132109	0	0.00105687	0.000198164	0.000198164	6.61e-05	0	0	0	0	0	0.000198164	0	0.000198164	0.000264218	0	0	6.61e-05	0	0.000264218	0.000132109	0.000396327	0	6.61e-05	0	0	0	0	0.000330273	0.000264218
f__Listeriaceae	0	0	0	0	0	0	0	0	0	0	0	0	0	0	0	0	0	0	0	0	0	0	0	0	0	0	0	0	0	0	0	0	0	0	0	0	0	0	0	0	0	0	0	0	0	0	0	0	0
f__Nocardiaceae	0	0.000198164	0.000132109	0.000132109	0.000528436	0.000462382	0	0.00733206	0	0	6.61e-05	0.000132109	0	0	0	0.0211375	6.61e-05	0	0.003633	0	6.61e-05	6.61e-05	6.61e-05	0	0	0	0.0007266	0.000132109	6.61e-05	6.61e-05	6.61e-05	0.000330273	0	0.000132109	0.000132109	0	0	0.000396327	0	0	0	6.61e-05	0	6.61e-05	0	0	0	6.61e-05	6.61e-05
f__Dermabacteraceae	0	0.00211375	0	6.61e-05	0.000132109	0	0.000132109	0.000132109	0	0	0	0	0	0	0	0	0	0	0	6.61e-05	0	0	0	0	0	0	0	0.000132109	0	6.61e-05	0	0	0	0	0	0	0	0	0	0	0	0	0	6.61e-05	0.000462382	0.000330273	0	0	6.61e-05
f__planctomycete_A-2	0	0	0	0	0	0	0	0	0	0	0	0	0	0	0	0	0	0	0	0	0	0	0	0	0	0	0	0	0	0	0	0	0	6.61e-05	0.000132109	0	0	0	0	0	0	0	0	0	0	0	0	0	0
f__Nannochloropsis_oceanica	0	0	0	0	0	0	0	0	0	0	0	0	0	0	0	0	0	0	0	0	0	0	0	0	0	0	0	0	0	0	0	0	0	0	6.61e-05	0	0	0	0	0	0	0	0	0	0	0	0	0	0
f__Alcanivoracaceae	0.00402933	0	0	0	0	0	0	0	0	0	0	0	0	0	0	0	0	0	0	0	0	0	0	0.00416144	0	0	0	0	0	0	0	0	0	0	0	0	0	0	0	0	0	0	0	0	0	0	0	0	0
f__Rubrobacteriaceae	0.000330273	0.000132109	0.000198164	6.61e-05	0	6.61e-05	0	0	0	0	0.00502015	0	0	0	0	0	0.000132109	0	0	6.61e-05	0	6.61e-05	0	0	0	6.61e-05	0	0	0	0	0.000462382	0	0.000132109	6.61e-05	6.61e-05	0	0	0	0	0	0.000132109	0	0	0.000132109	0.000132109	0	6.61e-05	6.61e-05	0
f__Candidatus_Saccharibacteria_bacterium_UB2523	0	0	0	0	0	0	0	0	0.00178347	0.000132109	0	0	0.000264218	0.000198164	0	0	0	0	0	0.000198164	0	0	0.000198164	0.000132109	0	6.61e-05	0	0	0	0.000132109	0	0	0.000132109	0	0.000264218	0	0	0	0	0	0	0	0.000198164	0.000132109	0	6.61e-05	0	0.000858709	0.000330273
f__Simkaniaceae	0	0	0.000132109	0	0	0	0	0	0	0	0	0	0	0	0	0	0	0	0	0	0	0	0	0	0	0	0	0	0	0	6.61e-05	0	0	0	0	0	0	0	0	0	0	0	0	0	0	0	0	0	0
f__Anaeroplasmataceae	0	0	0	0	0	0	0	0	0	0	0	0	0	0	0	0	0	0	0	0	0	0	6.61e-05	0	0	0	0	0	0	0	0	0	0	0	0	0	0	0	0	0	0	0	0	0	0	0	0	0	0
f__Fibrobacteraceae	0	0	0.000132109	0	0	0	0	0	6.61e-05	0	0	0	0	0	0	0	6.61e-05	0	0	0	0	0	0	6.61e-05	0	0	0	0	0	6.61e-05	6.61e-05	0	6.61e-05	0	0	0	0	0	0	0	0	0	0	6.61e-05	0	6.61e-05	6.61e-05	0	0
f__Cyclobacteriaceae	0	0	0	0	0	0	0	0	0	0	0	0	0	0	0	0	0	0	0	0	0	0	0	0	0	0	0	0	0	0	0	0	0	0.000264218	0	0	0	0	0	0	0	0	0	0	0	0	0	0	0
f__B79	0	0	0	0	0	0	0	0	0	0	6.61e-05	0	0	0	0	0	0	0	0	0.000132109	0	0	0	0	0	0	0	0	0	0	0	0	0	0	6.61e-05	0	0	0	0	0	0	0	0	0	0	0	0	0	0
f__Bacteriovoracaceae	0	0	6.61e-05	0	0	6.61e-05	0	0	0	0	0	0	0	0	0	0	0	0	0	6.61e-05	0	6.61e-05	0	0	0	0	0	0	0	0	0.000132109	0	0	0.0007266	6.61e-05	0	0	0	0	0	0	0	0	0	0	0	0	0	0
f__Blfdi19	0	0	0.000132109	0	0	0	0	0	0.000132109	6.61e-05	0	0	0	0	0	0	6.61e-05	0	0	0.000198164	0	0.000132109	0	0	0	0	0	0	0	0	6.61e-05	0	0	0	0.000264218	0	0	0	0	0	0	0	0	0	0	0	6.61e-05	0	0
f__Pseudonocardiaceae	0.000264218	0	0.00105687	0.000594491	6.61e-05	0.000132109	0.000198164	0.000198164	0.000462382	0.000396327	0.000198164	0	0.000264218	0	0	0.000990818	0.000792655	6.61e-05	6.61e-05	0.00158531	6.61e-05	0.00118898	0.000330273	0.000132109	0	6.61e-05	0	0.000132109	0.000330273	0.00184953	0.000858709	0	0.000396327	0.000132109	0.00165136	6.61e-05	0.000198164	0.000462382	0.000198164	0	0.000132109	0.000132109	6.61e-05	0.000330273	6.61e-05	0.000132109	0.000132109	0.000132109	0.000132109
f__Saprospiraceae	0.000132109	0	0.00812471	0	0	0	0	0	0.000264218	0.0007266	0	0	0	0	0.00277429	0	6.61e-05	0	0	0.000990818	0.000132109	0.000132109	6.61e-05	0	0	6.61e-05	0	0	0.000198164	0	0.00786049	0.000132109	0	0.000132109	0.000462382	0	0	0	0	0	6.61e-05	0	0.000198164	0.0007266	6.61e-05	0	0.000132109	0.000198164	6.61e-05
f__Planococcaceae	0.0007266	0.000264218	0	0.000132109	0	0.000264218	0	6.61e-05	0	0	6.61e-05	0	0	0	0	0	0	0	0	0.000132109	0	0	6.61e-05	0.000792655	0	0	6.61e-05	0.0105687	0	6.61e-05	0	6.61e-05	0	6.61e-05	6.61e-05	0	0	0	0.000264218	6.61e-05	0	0	0	0.000132109	0	0	0	6.61e-05	6.61e-05
f__Phaselicystidaceae	6.61e-05	6.61e-05	0.0014532	0	0	0	0	0	0.000264218	0.000792655	0	0	0.000198164	0	0	0	0.000594491	0	0	0.00284035	0	0.000990818	6.61e-05	0.000132109	6.61e-05	0.000132109	0	0	0.000198164	0	0.000594491	6.61e-05	0.000330273	0	0.00270824	0	0	0	0	0	0	0	0	0	0	0	0	0	0
f__ODP1230B8.23	0	0	0.00132109	0	0	0	0	0	0.000198164	0	0	0	0	0	0.000198164	0	0	0	0	6.61e-05	0	0	6.61e-05	0	6.61e-05	0	0	0	0	0	0.000990818	0	0	0	6.61e-05	0	0	0	0	0	0	0	0	0.000132109	0	0	6.61e-05	6.61e-05	0
f__Hahellaceae	0	0	0	0	0	0	0	0	0	0	0	0	0	0	0	0	0	0	0	0	0	0	0	0	0	0	0	0	0	0	0	0	0	0	0	0	0	0	0	0	0	0	0	0.000132109	0	0	0	6.61e-05	0
f__Oceanospirillaceae	0.000264218	6.61e-05	0	6.61e-05	0	0.000462382	0	6.61e-05	0	0	0	0	0	0	0	0.000198164	0	0	0	0	0	0	0	6.61e-05	0	0	0	0.000198164	0	0.000198164	0	0	0	0.000132109	0	0	0	0	0	0	0	6.61e-05	0	0.000132109	6.61e-05	6.61e-05	0	0	6.61e-05
f__Defluviitaleaceae	0	0	0	0	0	0	0	0	0	0.000660546	0	0	0.000462382	0.000462382	0	0	0	0	0	6.61e-05	0	6.61e-05	0.000198164	6.61e-05	0.000330273	0	6.61e-05	0	0.000132109	0	0	0	0	0	0	0	0	0	0	6.61e-05	0	0	6.61e-05	0.000132109	0.000132109	0	0	6.61e-05	0.000528436
f__LWSR-14	0	0	0	0	0	0	0	6.61e-05	0	0	6.61e-05	0	0	0	0	0	0	0	0	0	0	0	0	0	0	0	0	0	0	0	0	0	0	0	0	0	0	0	0	0	0	0	0	0	0	0	0	0	0
f__groundwater_metagenome	0	0	0	0	0	0	0	0	0	0	0	0	0	0	0	0	0	0	0	0.000198164	0	0	0	0	0	0	0	0	0	0	0	0	0	0	0	0	0	0	0	0	0	0	0	0	0	0	0	0	0
f__Parcubacteria_group_bacterium_GW2011_GWA1_60_11	0	0	6.61e-05	0	0	0	0	0	6.61e-05	0	0.000198164	0	0	0	0	0	0	0	0	6.61e-05	0	6.61e-05	0	6.61e-05	0	0	0	0	0	6.61e-05	0	0	0	0	0	0	0	0	0	0	0	0	0	0	0	0	0	0	0
f__Rickettsiaceae	0	0	6.61e-05	0	0	0	0	0	0	0	0	0.000132109	0	0	0	6.61e-05	0	0	6.61e-05	0	0	0	0	0	0	0	0	0	0	0	6.61e-05	0	0	0	0	0	0	0	0	0	0	0	0	0	0	0	0	0	0
f__Deferribacteraceae	0	0	0	0	0	0	0	0	0	0	0	0	0	0	0	0	0	0	0	0	0	0	0.000528436	0	0	0	0	0	0	0	0	0	6.61e-05	0	0	0	0	0	0	0	0	0	0	0	0	0	0	0	0
f__Demequinaceae	0	0	0	0	0	0	0	0	0	0	0	0	0	0	0	0	0	0	0	0	0	0	0	0	0	0	0	0	0	0	0	0	0	0	0.000396327	0	0	0	0	0	0	0	0	0	0	6.61e-05	0	0	0
f__Victivallaceae	0	0	0	0	0	0	0	0	0	0.000132109	0	0	6.61e-05	0	0	0	0	6.61e-05	0	0.000396327	0	6.61e-05	0	0	0	0	0	0	0	0	0	0	0	0	6.61e-05	0	0	0	0	0	0	0	0	0	0	0	0	0	0
f__Leuconostocaceae	0.00171742	0	0.00356695	0	0	0	0	0	0.0043596	6.61e-05	0	0	6.61e-05	6.61e-05	0.00482198	0	0.00587886	0.00317062	0.00178347	0.00310456	0.0021798	0.0200145	0.0021798	0.000132109	0.0079926	6.61e-05	0	0	0.00257613	0	0.000462382	0.0007266	0.00964397	0	0.0113614	0.000396327	0.00805866	0.000858709	0.000924764	0.000858709	0	0	0	0	0	0	0	0	0
f__Chthoniobacteraceae	0	0	0.000198164	0	0	0	0	0	0	6.61e-05	0	0	0	0	0	0	0	0	0	6.61e-05	0	0.000198164	0	6.61e-05	0	0	0	0	0	0	0.000198164	0	6.61e-05	0	0	0	0	0	0	0	0	0	0	0	0	0	0	0	0
f__Micromonosporaceae	0.0007266	0.00409538	0.00323667	0.0043596	0	0.00601097	0.00244402	0.00184953	0.000792655	0.000858709	0.000330273	6.61e-05	0.000264218	0	6.61e-05	0.00317062	0.00132109	6.61e-05	0	0.00244402	0	0.00416144	0.000528436	0.000594491	0.000264218	0.000396327	0	0.00310456	0.000792655	0.0174384	0.0014532	0.000264218	0.000990818	0.000792655	0.00277429	0	0.000660546	0	0	0	0.000330273	0.000132109	0.000264218	0.00132109	0.000330273	0.000198164	0.000924764	0.000792655	0.000330273
f__Leptotrichiaceae	0.0323667	0.000264218	0.0014532	0.000462382	6.61e-05	0.000264218	0.000132109	0.015721	0.0395667	0.0114935	0.00548253	6.61e-05	0.0143999	0.0249026	0.000396327	0.000264218	0.0050862	0.00389722	0.000132109	0.0138715	0.0114935	0.00667151	0.0284035	0.00475593	0.0142678	0.0381795	0.00178347	0.0112293	0.0768875	0.0698197	0.0014532	0.000990818	0.00561464	6.61e-05	0.00792655	0.00191558	0.0145981	0.00812471	0.0126164	0.00151925	0.00270824	0.0190237	0.0594491	0.00303851	0.00211375	0.000858709	0.0131449	0.00191558	0.0136733
f__KD3-93	0	0	6.61e-05	0	0	0	0	0	0	0	0	0	0	0	0	0	0	0	0	0	0	0	0	0	0	0	0	0	0	0	6.61e-05	0	0	0	0	0	0	0	0	0	0	0	0	0	0	0	0	0	0
f__Verrucomicrobiaceae	0.000396327	0	0.00118898	0	0	0	0	0	6.61e-05	0.000594491	0	0	0.000132109	0	0.000462382	0	0	0	0	0.000330273	6.61e-05	0	0	6.61e-05	0	0	0	0	0	0	0.00132109	0	0.000132109	0	0.00125504	0	0	0.000528436	0	0	0.000132109	0	6.61e-05	0.000396327	0	0	0.000264218	0.000198164	0.000198164
f__Salinisphaeraceae	0.000132109	0	0	0	0	0	0	0	0	0	0	0	0	0	0	0	0	0	0	0	0	0	0	0.0007266	0	0	0	0	0	0	0	0	0	0	0	0	0	0	0	0	0	0	0	0	0	0	0	0	0
f__Alcaligenaceae	0	0.00198164	0.000792655	6.61e-05	6.61e-05	0	0.000132109	0	0.000132109	6.61e-05	6.61e-05	0	0	0	0.000132109	0	0.000858709	6.61e-05	0.000264218	0.000264218	0	0.00184953	0.000198164	0.000462382	6.61e-05	0.000132109	0	6.61e-05	0	0.000264218	0.00323667	0.000330273	6.61e-05	0.000132109	0.000462382	0	0	6.61e-05	0	0	0	0	6.61e-05	0.000264218	0	0.000198164	0.000132109	0.000594491	6.61e-05
f__Ktedonobacteraceae	0	0	0	0	0	0	0	0	0	0	0	0	0	0	0	0	6.61e-05	0	0	0	0	0	0	0	0	0	0	0	0	0	0	0	0	0	6.61e-05	0	0	0	0	0	0	0	0	0	0	0	0	0	0
f__DEV007	6.61e-05	0	6.61e-05	0	0	0	0	0	0	0	0	0	0	0	0	0	0	0	0	0	0	0	0	6.61e-05	0	0	0	0	0	0	0.000132109	0	0	0	0	0	0	0	0	0	0	0	0	0	0	0	0	0	0
f__Family_XII	0	0	0.000198164	0	0	0	0	6.61e-05	0	6.61e-05	0	0	0	0	0	0	0	0	0	0.000264218	0	0	0	0	0	6.61e-05	0	0	0	0	0	0	0	6.61e-05	0.000132109	0	0	0	0	0	0	0	0	0	0	0	0	0.000396327	0
f__Cardiobacteriaceae	6.61e-05	0	6.61e-05	0	0	0.000264218	0	0	6.61e-05	0.000330273	0	0	0	0.000132109	0	0	0.000330273	0.00231191	0	0.000330273	0.000528436	0	6.61e-05	0.000330273	0.000198164	6.61e-05	0	0	0	0	0	0	0.000264218	0	0.000594491	0.0007266	0.00158531	0	0	0	6.61e-05	0	0	0	0	0.000132109	0.000198164	0.000132109	0.000330273
f__Hyaloperonospora_arabidopsidis	0	0	0	0	0	0	0	0	0	0	0	0	0	0	0	0	0	0	0	0	0	0	0	0	0	0	6.61e-05	0	0	0	0	0	0	0	0	0	0	0	0	0	0	0	0	0	0	0	0	0	0
f__Oligoflexaceae	0	0	6.61e-05	0	0	0	0	0	0	0	0	0	0	0	0	0	0	0	0	6.61e-05	0	0	0	0	0	0	0	0	6.61e-05	0	0	0	0	0	0	0	0	0	0	0	0	0	0.000132109	0.000198164	0.000132109	0	0	0	0
f__Lentimicrobiaceae	0.000132109	0	0.000264218	0	0	0	0	0	0.00317062	0.00125504	0	0	0.000858709	0.000264218	0	0	0	0	0	0.00138715	0.000132109	0.000594491	0.000462382	0.0007266	0.00118898	0.000132109	0.000528436	0	6.61e-05	0	0.000198164	6.61e-05	0.00317062	0	0.000198164	0	0	0	0	0	0.00449171	0	0.000132109	0.000330273	6.61e-05	0	0	0.000396327	0.000924764
f__Sphingobacteriaceae	0.000264218	0.000462382	0.000462382	0.000264218	0	6.61e-05	0	0	0.000264218	0.000396327	0	0	6.61e-05	0	6.61e-05	6.61e-05	0.000264218	0	0.000264218	0.000528436	0	6.61e-05	6.61e-05	6.61e-05	0.000660546	0	0	0	0	0.000528436	0.000462382	0	0.000198164	0.000132109	0.000132109	0	0	0	0	0	0	0	0	6.61e-05	6.61e-05	0.00198164	0.000132109	0.000198164	0
f__Phyllobacteriaceae	0.000132109	0.000132109	0.000990818	0.000264218	0	0.000132109	0.000198164	0.000198164	6.61e-05	0.000396327	0	0	6.61e-05	0	0.000132109	0.000132109	6.61e-05	6.61e-05	0.000198164	0.00118898	0	0.000462382	6.61e-05	0.000132109	0.000132109	6.61e-05	0	6.61e-05	0.000396327	0.000990818	0.0007266	6.61e-05	0.000264218	0	0.000594491	0.037519	0.00521831	0.0449832	0.000462382	0.00310456	6.61e-05	0.000132109	6.61e-05	0.000528436	0.00211375	0.00211375	0.000660546	0.00158531	0.000198164
f__EF100-94H03	0	0	0	0	0	0	0	0	0	0	0	0	0	0	0	0	0	0	0	0	0	6.61e-05	0	0	0	0	0	0	0	0	6.61e-05	0	0	0	0	0	0	0	0	0	0	0	0	0	0	0	0	0	0
f__Roseiflexaceae	0.000132109	0	0.0014532	0	0	0	0	0.000132109	0.000132109	0.000396327	0.000132109	0	0	6.61e-05	0	0	0.000264218	6.61e-05	0	0.000792655	0	0.000330273	0.000132109	0.000330273	0	0.000330273	0	0	6.61e-05	0.000198164	0.000792655	0.000924764	6.61e-05	0	0.000594491	0	0	0	0	0	0.000462382	6.61e-05	0	0.0007266	6.61e-05	0.000132109	0.0007266	0.000330273	0.000264218
f__OPB56	0	0	0.000924764	0	0	0	0	0	6.61e-05	0.000198164	0	0	0	0	0.000330273	0	6.61e-05	0	0	0.0007266	6.61e-05	0.000264218	0.000132109	0	6.61e-05	0	0	0	6.61e-05	6.61e-05	0.00112293	6.61e-05	6.61e-05	0.000132109	0.000264218	0	0	0	0	0	6.61e-05	0	6.61e-05	6.61e-05	6.61e-05	6.61e-05	0.000264218	0	6.61e-05
f__Parviterribacteraceae	0	0	0	0	0	0	0	0	0	0	0	0	0	0	0	0	0	0	0	0	0	0	0	0	0	0	0	0	0	0	0	0	0	0	0	0	0	0	0	0	0	0	0	6.61e-05	0	0	0	0	0
f__FW13	0	0	0	0	6.61e-05	0	0	0	0	0	0	0	0	0	0	0	0	0	0	0	0	0	0	0	0	0	0	0	0	0	0	0.0007266	0	0	0	0	0	0	0	0	0	0	0	0	0	0	0	0	0
f__Intrasporangiaceae	0	0	0.000132109	0	6.61e-05	0	6.61e-05	6.61e-05	0	0	6.61e-05	0	0	0	6.61e-05	0	0	0	0	0	0	0.000396327	0	0.000198164	0	6.61e-05	0	6.61e-05	0	0.00660546	0.000132109	6.61e-05	6.61e-05	0	6.61e-05	6.61e-05	0	6.61e-05	0	0.000132109	0	0	0	0.000132109	6.61e-05	0	0.000198164	0	0
f__Patulibacteraceae	6.61e-05	0	0.000198164	0	0	0	0	0	0	0	0	0	0	0	0	0	0	0	0	6.61e-05	0	0.000132109	0.000132109	0	6.61e-05	0	0	0	6.61e-05	6.61e-05	0.000132109	6.61e-05	0.000132109	0	0	0	0	0	0	0	0	0	0	0	0	0	0	0	0
f__cvE6	0	0	0.00204769	0	0	0	0	0	0	0.000132109	0	0	0	0	0.000396327	0	0	0.000132109	0	0.000528436	0	6.61e-05	0	0	0	0	0	0	6.61e-05	0	0.000792655	0	6.61e-05	0	0	0	0	0	0	0	0	0	0	0	0	0	0	0	0
f__Chlorobiaceae	0	0	0	0	0	0	0	0	0	0	0	0	0	0	0	0	0	0	0	0	0	0	0	0	0	0	0	0	0	0	0	0	0	0	0	0	0	0	0	0	0	0	0	0	0	0	0	0	0
f__Nitriliruptoraceae	0	0	0	0	0	0	0	0	0	0	0	0	0	0	0	0	0	0	0	0	6.61e-05	0	0	0	0	0	0	0	0	0	0	0	0	0	0	0	0	0	0	0	0	0	0	0	0	0	0	0	0
f__Rhizobiaceae	0.00184953	0.000462382	0.00369906	0.000330273	6.61e-05	0.000330273	0.0112953	6.61e-05	0.00138715	0.000792655	0.000132109	0.0137393	0.000264218	0	0.00422749	0.0634124	0.00165136	0.00151925	0.0007266	0.00231191	0.000990818	0.00554858	0.00257613	0.000330273	0.00317062	0.00158531	0.00105687	0.00138715	0.0014532	0.000330273	0.00211375	0.000660546	0.0108329	0.00528437	0.0151925	0	0	0.000462382	6.61e-05	0	0.000660546	0.000330273	0.000396327	0.00251007	0.000264218	0.000132109	0.00204769	0.00204769	0.000858709
f__Cellvibrionaceae	0	0	0	0	0	0	0	0	0	0	6.61e-05	0	0	0	0	0	0	0	0	0	0	0	0	0	0	0	0	0	0	0	0	0	0	0	0	0	0	6.61e-05	0	0	0.000594491	0.000198164	0.000198164	0.0014532	0.000132109	0.000132109	0.00165136	0.00165136	0.000792655
f__FamilyII	0	0	0	0	0	0	0	0	0	0	0	0	0	0	0	0	0	0	0	0	0	0	0	0	0	0	0	0	0	0	0	0	0	0	0	0	0	0.000858709	0	6.61e-05	0	0	0	0	0	0	0	0	0
f__Aeromonadaceae	0	0	0.000528436	0	6.61e-05	0	0	0	0.000198164	0.00138715	0	0	0	0	0.000264218	0	0	0.000132109	0	0.00442566	6.61e-05	0.000264218	0	0	6.61e-05	0	0	0	0.000132109	0	0.0007266	0	0.000396327	0	0.000594491	0	0	0	0	0	0	0	0	0	0	0	0	0	0
f__7B-8	0	0.000132109	6.61e-05	0	0	6.61e-05	6.61e-05	0	0	0	0	0	0	0	0	0	0	0	0	0	0	0	0	0	0	0	0	6.61e-05	0	0	0	0	0	0	6.61e-05	0	0	0	0	6.61e-05	0	0	0	6.61e-05	0	0	6.61e-05	6.61e-05	0
f__AKYH767	0	0	0.000660546	0	0	0	0	0	0.000132109	6.61e-05	0	0	6.61e-05	0	0	0	6.61e-05	0	0	0.000528436	0	0.000528436	0.000132109	0	6.61e-05	0	0	0	0	0	0.000132109	0	0.000396327	6.61e-05	0.000330273	0	0	0	0	0	0	0	0	0	0	0	0	0	0
f__VHS-B3-70	0	0	0.000132109	0	0	0	0	0	0	0.000132109	0	0	6.61e-05	0	0.000132109	0	0	0	0	0.000198164	0	6.61e-05	6.61e-05	0	0	0	0	0	0	0	0.000462382	0	6.61e-05	0	0	0	0	0	0	0	0	0	0	0	0	0	0	0	0
f__Parvularculaceae	0	6.61e-05	0	0.00482198	0	0.000132109	0	0	0	0	6.61e-05	0	0	0	0	0	0	0	0	0	0	0	0	0	0	6.61e-05	0	6.61e-05	0	6.61e-05	0	0	0	0	0	0	0	0	0	0	0	0	0	0	0	0	0	0	0
f__Propionibacteriaceae	0.000462382	6.61e-05	0.000462382	0.000198164	0	0.000858709	0	0	0.000132109	0.000330273	0.00323667	0.00264218	0	0	0	0.00568069	0.000660546	0	0.0007266	0.000660546	0	0.000594491	0.000396327	0.000132109	6.61e-05	0.000198164	0.000198164	0.000330273	0.000198164	6.61e-05	0.000330273	0.000264218	0.000132109	6.61e-05	0.000924764	0.000594491	0	0.000330273	0	0.00323667	0	6.61e-05	0.000132109	0	0.000132109	0	0.000264218	0.000792655	6.61e-05
f__AKYH478	0	0	0	0	0	0	0	6.61e-05	0	0	0	0	0	0	0	6.61e-05	0	0	0	6.61e-05	0	0	0	0	0	0	0	0	0	0	0	0	0	0	6.61e-05	0	0	0	0	0	0	6.61e-05	0	0.000198164	0	0	6.61e-05	0.000396327	0
f__p35j06ok	0	0	0	0	0	0	0	0	0	6.61e-05	0	0	0	0	0	0	0	0	0	0	0	6.61e-05	0	0	0	0	0	0	0	0	0	0	0	0	0	0	0	0	0	0	0	0	0	0	0	0	0	0	0
f__Thermoanaerobacteraceae	0	0	0	0	0	0	0	0	0	0	0	0	0	0	0	0	0	0	0.000198164	0	0	0	0	0	0	0	0	0	0	0	0	0	0	0.000792655	0	0	0	0	0	0	0	0	0	0	0	0	0	0	0
f__Halanaerobiaceae	0	0	0	0	0	0	0	0	0	0	0	0	0	0	0	0	0	0	0	6.61e-05	0	0	0.000264218	0	0	0	0	0	0	0	0	0	0	0	0	0	0	0	0	0	0	0	0	0	0	0	0	0	0
f__gamma_proteobacterium_HdN1	0	0	6.61e-05	0	0	0	0	0	0	0	0	0	0	0	0	0	0	0	0	0	0	0	0	0	0	0	0	0	0	0	6.61e-05	0	0	0	0	0	0	0	0	0	0	0	0	6.61e-05	0	0	0	0	0
f__MNG7	0	0	0.000396327	0	6.61e-05	0	0	0	0.000132109	0.000594491	0	0	0	0	0	0	0.000132109	6.61e-05	0	0.000924764	0	0.000330273	0.000132109	0	0.000132109	6.61e-05	0	0	0.000132109	0	0.000858709	0.000132109	0.000330273	0.000132109	0.000528436	0	0	0	0	0	0	0	0	0	0	0	0	6.61e-05	0
f__Hyphomicrobiaceae	0.000990818	0.000462382	0.0094458	0.000396327	0.000198164	0.000330273	0.0420768	0.000594491	0.00151925	0.00184953	0.000198164	6.61e-05	0.000528436	0	0.000858709	0.000198164	0.00224586	6.61e-05	0	0.00521831	0.000330273	0.00416144	0.00178347	0.000660546	0.000660546	0.00132109	0	0.000396327	0.00158531	0.00151925	0.00719995	0.000198164	0.00171742	0.0179008	0.0065394	0.00422749	6.61e-05	0	0	0.000132109	0.000594491	0.00528437	0.000792655	0.00812471	0.110179	0.106348	0.0105687	0.0597133	0.016976
f__Sva0725	0	0	0.000132109	0	0	0	6.61e-05	0	6.61e-05	0	6.61e-05	0	0	0	0	0	0	0	0	6.61e-05	0	0	6.61e-05	0	0	0	0	0	0	0	0	6.61e-05	0	0	6.61e-05	0	0	0	0	0	0	0	0	0.000132109	0	0	0	0	6.61e-05
f__Oscillochloridaceae	0	0	6.61e-05	0	0	0	0	0	0	0	0	0	0	0	0	0	0	0	0	0	0	0	0	0	0	0	0	0	0	0	6.61e-05	0	0	0	0	0	0	0	0	0	0	0	0	0	0	0	0	0	0
f__Rhodospirillales_Incertae_Sedis	0.000264218	0.000396327	0.00105687	0.000660546	0	0.000396327	0.000132109	6.61e-05	0	0.000264218	0	0.00753022	0.000132109	0	0.000132109	0.000198164	0.000396327	0	0	0.000528436	6.61e-05	0.000990818	0	0.000264218	0.000198164	0.000132109	0	6.61e-05	0.000132109	0.000594491	0.000660546	0.000132109	0.000264218	0	0.000858709	0	0	0	0	0	0.000264218	0.000330273	0.000198164	0.00244402	0.000198164	0.000132109	0.00171742	0.00198164	0.000924764
f__Bacteroidales_UCG-001	0	0	0	0	0	0	0	0	0	0	0	0	0	0	0	0	0	0	0	0	0	0	0	0	0	0	0	0	0	0	0	0.000198164	0	0	0	0	0	0	0	0	0	0	0	0	0	0	0	0	0
f__Gsoil-1167	0	0	0.000264218	0	0	0	0	0	0.000132109	0.000132109	0	0	0	0	0	0	0	0	0	0	0	6.61e-05	6.61e-05	6.61e-05	0	0	0	0	6.61e-05	0	0.000132109	0	6.61e-05	0	0.000198164	0.000462382	0	0	0	0	0	0	0	0.000198164	0	0.000198164	6.61e-05	0.000198164	0
f__CA002	0	0	0	0	0	0	0	0	0	0	0	0	0	0	0	0	0	0	0	0	0	0	0	0	0	0	0	0	0	0	0	0	0	0	0	0	0	0	0	0	0	0	0	0	0	0	0	0	0
f__Acidothermaceae	6.61e-05	0	0	0	0	0	0	0	0	6.61e-05	0	0	0	0	0	0	0	0	0	0	0	0	0	0.000198164	0	0	0	0	0	0	6.61e-05	0	0	0	6.61e-05	0	0	0	0	0	0	0	0	0	0	0	0	0	0
f__Nevskiaceae	0	0	0.000264218	0	0	0	0	0	0	6.61e-05	0	0	0	0	0	0	0	0	0	0.000198164	0	6.61e-05	0	0	0	0	0	0	0	0	0	0	0	0	6.61e-05	0	0	0	0	0	0	0	0	0	0	0	0	0	0
f__Archangiaceae	0	0	0	0	0	6.61e-05	0	0	0	0	0	0	0	0	0	0	0	0	0	0	0	6.61e-05	0	0	0	0	0	0	0	6.61e-05	6.61e-05	6.61e-05	0	6.61e-05	0	0	0	0	0	0	0	0	0	0	0	0	0	6.61e-05	0
f__Methylococcaceae	0	0	0	0	0	0	0	0	0	0	0	0	0	0	0	0	0	0	0	0	0	0	0.000198164	0	0	0	0	0	0	0	0	0	0	0	0	0	0	0	0	0	0	0	0	0	0	0	0	0	0
[truncated: 51 more columns]
