# Supplementary material for: Characterization of Microbiota in Cancerous Lung and the Contralateral Non-Cancerous Lung Within Lung Cancer Patients
Source: Front Oncol. 2020 Aug 24;10:1584. doi: 10.3389/fonc.2020.01584 (PMC7476634; doi:10.3389/fonc.2020.01584)
Supplement: Supplementary file 5 [file Table_5.XLSX]

## Sheet: Sheet1
Supplementary Table 5. Relative abuncance of each genus in each sample.
	Cancer01	Cancer02	Cancer03	Cancer04	Cancer05	Cancer06	Cancer07	Cancer08	Cancer09	Cancer10	Cancer11	Cancer12	Cancer13	Cancer14	Cancer15	Cancer16	Cancer17	Cancer18	Cancer19	Cancer20	Cancer21	Cancer22	Cancer23	Cancer24	Cancer25	Cancer26	Cancer27	Cancer28	Cancer29	Cancer30	Cancer31	Cancer32	Cancer33	Cancer34	Cancer35	Cancer36	Cancer37	Cancer38	Cancer39	Cancer40	Cancer41	Cancer42	Cancer43	Cancer44	Cancer45	Cancer46	Cancer47	Cancer48	Cancer49
g__Intestinimonas	0	0.000132109	0	0	6.61e-05	0	0	0	0	0	6.61e-05	0.00838893	0	0	0	0	0	0	0	0	0	0	0.000264218	0	0.000132109	0	0	0	0	0	0	0.000396327	0	6.61e-05	0	0	0	0.000462382	0	0	0	0	0	0	0	0	0	0	0
g__Planctomyces	0	0	0	0	0	0	0	0	0	0	0	0	0	0	0	0	0	0	0	0	0	0	0	0	0	0	0	0	0	0	0	0	0	0	0	0	0	0	0	0	0	0	0	0	0	0	0	0	0
g__planctomycete_A-2	0	0	0	0	0	0	0	0	0	0	0	0	0	0	0	0	0	0	0	0	0	0	0	0	0	0	0	0	0	0	0	0	0	6.61e-05	0.000132109	0	0	0	0	0	0	0	0	0	0	0	0	0	0
g__Brevinema	0	0	0	0	0	0	0	0	0	0	0	0	0	0	0	0	0	0	0	0	0	0	0	0	0	0	0	0	0	0	0	0	0	0.000132109	0	0	0	0	0	0	0	0	0	0	0	0	0	0	0
g__Ktedonobacter	0	0	0	0	0	0	0	0	0	0	0	0	0	0	0	0	6.61e-05	0	0	0	0	0	0	0	0	0	0	0	0	0	0	0	0	0	6.61e-05	0	0	0	0	0	0	0	0	0	0	0	0	0	0
g__Ruminofilibacter	0	0	0	0	0	0	0	0	0	0	0	0	0	0	0	0	0	0	0	0	0	0	0	0	0	0	0	0	0	0	0	0	0	0	0	0	0	0	0	0	0	0	0	0	0	0	0	0	0
g__Advenella	0	0	0	0	0	0	0	0	0	0	0	0	0	0	0	0	0	0	0	0	0	0	0	0	0	0	0	0	0	0	0	0	0	0	0	0	0	0	0	0	0	0	0	0	0	0	0	0	0
g__RB41	0.00171742	0	0.00416144	0	0	0	0	0	0.00138715	0.00184953	6.61e-05	0	0.000132109	0	6.61e-05	0	0.000858709	6.61e-05	6.61e-05	0.00317062	0.000132109	0.00343484	0.0007266	0.000330273	0.000396327	0.000660546	0	0	0.000924764	0	0.00336878	0.000660546	0.00118898	0.000198164	0.0029064	0.00158531	6.61e-05	0	0.000792655	0.000132109	6.61e-05	0	0	0.000660546	6.61e-05	0	0.000132109	0.00151925	0.000132109
g__Minicystis	0	0	6.61e-05	0	0	0	0	0	0	0	0	0	0	0	0	0	0	0	0	6.61e-05	0	0	0	0	0	0	0	0	0	0	6.61e-05	0	0	0	6.61e-05	0	0	0	0	0	0	0	0	0	0	0	0	0	0
g__Abiotrophia	0	0.000132109	0	0.0108329	0	0.000132109	0	0	0.000264218	6.61e-05	6.61e-05	0	0	0	0	0.000132109	0.000594491	0.00138715	6.61e-05	6.61e-05	0	0	0.000132109	0	0.000330273	0.00554858	6.61e-05	0.00455777	0	0	6.61e-05	0	0.000132109	0	0	0	0.00482198	0.00105687	6.61e-05	0	0.0571372	6.61e-05	0.000330273	0.000264218	6.61e-05	6.61e-05	0.000792655	0.000396327	0.000396327
g__Pedomicrobium	0.000198164	6.61e-05	0.000924764	0.000132109	0	6.61e-05	0	0.000132109	0.000198164	0.000462382	0	0	0	0	0	0	0.000462382	0	0	0.00138715	0.000132109	0.0007266	6.61e-05	0.000132109	6.61e-05	0.000264218	0	0	0.000198164	0.000198164	0.000660546	6.61e-05	0.000264218	6.61e-05	0.00118898	0.00244402	6.61e-05	0	0	0.000132109	0.000132109	0.000132109	6.61e-05	0.000198164	6.61e-05	6.61e-05	0	0.000132109	0
g__Eubacterium_nodatum_group	6.61e-05	0	0	0	0.0262237	0	0	0	0.00118898	0.00118898	6.61e-05	0	0.000132109	0.000792655	0	0	0.000858709	0.000594491	0	0.00257613	0.00112293	0.000528436	0.00620913	6.61e-05	0.0014532	0.000660546	0	0	0.000330273	0	0	0.0007266	0.000462382	0	0.000462382	6.61e-05	0.00244402	6.61e-05	6.61e-05	0.000132109	0.000132109	0.0058128	0.000858709	6.61e-05	0.000396327	0.000330273	0.0014532	0.000396327	0.00171742
g__Ruminococcaceae_UCG-003	0	0	0	0	0	0	0	0	0	0	0	0	0	0	0	0	0	0	0.000132109	0	0	0.000264218	0	0	6.61e-05	0	0	0	0	0	0.000528436	0	0	0	0	0	0	0	0	0	0	0	0	0	0	0	0	0	0
g__Scardovia	0	0	0	0	0	0	0	0	0	0	0	0	0.000132109	0	0	0	0	0	0	0.000132109	0	0.000132109	0	6.61e-05	0	0	0	0	0	0	0	0	0	0	6.61e-05	0	0	0	0	0	0	0	0	0	0	0	0	0	0
g__Rubribacterium	0	0	0	0	0	0	0	0	0	0	0	0	0	0	0	0	0	0	0	0	0	0	0	0	0	0	0	0	0	0	0	0	0	0	0	0.000132109	0	6.61e-05	0.000132109	0.0173063	0	0	0	0	0	0	0	0	0
g__Murdochiella	0	0	0	0	0	0	0	0	0	0	0	0	0	0	0	0	0	0	0	0	0	0	0	0	0	0	0	0	0	0	0	0	0	0	0	0	0.00105687	0	0	0	0	0	0	0	0	0	0	0	0
g__Anaerococcus	0	0	6.61e-05	0	0	0	0	0	0	0	0	0	0	0	0	0	0	0	6.61e-05	0	0	0	0	0	0	6.61e-05	0	0	6.61e-05	0	0.00779444	0	0	0	0	0	0.000132109	0.000330273	0	0	0	0	0	0	0	0	0	0	0
g__Thalassobaculum	0	0	0	0	0	0	0	0	0	0	0	0	0	0	0	0	0	0	0	0	0	0	0	0	0	0	0	0	0	0	0	0	0	0	0	0	0	0	0	0	0	0	0	0	0	0	0	0	0
g__Erysipelotrichaceae_UCG-007	0.000660546	0.000132109	0	0.000198164	0	0.000264218	6.61e-05	0.0101063	0.00284035	0.00640729	0.000330273	0.0166457	0.000660546	0.00244402	6.61e-05	0	0.00178347	0.000264218	0.000132109	0.00383117	0.00911553	0.000660546	0.00323667	0.00165136	0.00449171	0.000924764	6.61e-05	6.61e-05	0.00244402	0	0.0007266	0	0.000924764	0.00878526	0.000594491	6.61e-05	0.00165136	0.0007266	0.00125504	0	0.000264218	0.00237796	0.00204769	0.000594491	0.000132109	6.61e-05	0.000396327	0.000396327	0.00165136
g__Brevundimonas	0	0.000132109	0	0.000132109	0.000132109	0.00587886	6.61e-05	0	0	0	6.61e-05	0.00502015	0	0	0	0.000132109	0	0	0.000132109	6.61e-05	0	0	6.61e-05	0.000132109	0	0.000132109	0.000396327	0.00323667	6.61e-05	0.0667151	0.000198164	0.000264218	0	0.047229	6.61e-05	0.081115	0.0174384	0.0854085	0.00112293	0.00627518	0.000132109	0.00251007	0.000198164	0.00171742	0.0640069	0.0898342	0.00303851	0.0124843	0.00713389
g__Tumebacillus	0	0	0	6.61e-05	0	0	0	0	0	0	0	0	0	0	0	0	0	0	0	0	0	0	0	0	0	0	0	0	0	6.61e-05	0	0	0	0	0	0	0	0	0	0	0	0	0	0	0	0	6.61e-05	0	0
g__Carnobacterium	0	0	0	0	0	0	0	0	0	0	0	0	0	0	0	0	0	0	0	0	0	0	0	0	0	0	0	0	0	0	0	0	0	0	0	0	0	0	0	0	0	0	0	0	0	0	0	0	0
g__Parascardovia	0	0	0	0	0	0	0	0	0	0	0	0	0	0	0	0	0	0	0	0	0	0	0	0.000264218	0	0	0	0	0	0	0	0	0	0	0	0	0	0	0	0	0	0	0	0	0	0	0	0	0
g__Hirschia	6.61e-05	6.61e-05	0.0007266	0.000198164	0	0	6.61e-05	0	0.000198164	0.000330273	0	0	0.000132109	0	0	0	0.000132109	0	0	0.00112293	0	0.000528436	0.000198164	0	0	6.61e-05	0	6.61e-05	0	0.000132109	0.000594491	0.000132109	6.61e-05	0.000198164	0.000858709	0	0	0	0	0	0	0	0	0.000330273	6.61e-05	0	0	0.000198164	0.000330273
g__Parvimonas	0	0.000132109	0.00158531	0	0.0432657	0.000132109	0	0	0.0014532	0.000594491	0.000462382	0	0.00112293	0.00132109	0.00977608	0	0.00105687	0.00376511	0.00554858	0.0007266	0.000924764	0.00125504	0.000132109	6.61e-05	0.00515226	0.00191558	0.00178347	0.000198164	0.00158531	0.000462382	0.00211375	0.000396327	0.0007266	0	0.00303851	6.61e-05	6.61e-05	6.61e-05	0.000132109	0.000330273	0.00132109	0.000198164	0.000660546	0.000660546	0.000330273	0.000198164	0.00165136	0.000990818	0.00310456
g__Cnuella	0	0	0	0	0	0	0	0	0	0	0	0	0	0	0	0	0	0	0	0	0	0	0	0	0	0	0	0	0	0	0	0	0	0	0	0	0	0	0.000462382	0	0	0	0	0	0	0	6.61e-05	0	0
g__Lysobacter	0.000198164	0.000330273	0.000330273	0.000528436	0	0.000198164	0.000396327	0.000660546	6.61e-05	0.000198164	0.000462382	0	0.000132109	0	0	0.000264218	6.61e-05	0	0	0.000264218	0	0.000528436	6.61e-05	0	0.000132109	0	6.61e-05	0.000264218	0.000198164	0.00151925	0.000594491	6.61e-05	6.61e-05	0.000132109	6.61e-05	0	0	0	0	0	0	6.61e-05	0	6.61e-05	0	0	0	0.000132109	0
g__Caenimonas	6.61e-05	0.000198164	6.61e-05	6.61e-05	0	0	0.000198164	0.000132109	0	6.61e-05	0.000132109	0	0	0	0	0	0	0	0	0	0	0	0	6.61e-05	0	0.000132109	0	6.61e-05	0	0.000396327	0.000198164	6.61e-05	0	6.61e-05	0	0	0	0	0	0	6.61e-05	0	0	0	0	0	6.61e-05	0	0
g__H16	0.000198164	0	0.00350089	0	0	0	0	0.000132109	0.0007266	0.00237796	6.61e-05	0	0.000198164	0	0.000264218	0	0.000924764	0	0	0.00257613	6.61e-05	0.003633	0.0007266	0.000330273	0.000660546	0.0007266	0	0.000264218	0.00118898	6.61e-05	0.00277429	0.000858709	0.00125504	0.000396327	0.00303851	0.00112293	6.61e-05	0	0.000594491	0.000132109	0.000132109	0	0	0.000858709	0	6.61e-05	0.000132109	0.0014532	0.000198164
g__Denitratisoma	0	0	0.00132109	0	0	0	0	0	0.000132109	0.000462382	0	0	6.61e-05	0	0.000594491	0	0	0	0	0.000858709	0	0	0	0	0	0	0	0	0	0	0.000990818	0	6.61e-05	6.61e-05	6.61e-05	0	0	0	0	0	0	0	0	0	0	0	0	0	0
g__Leadbetterella	0	0	0.000990818	0	0	0	0	0	0.000132109	0.00178347	0	0	0.000660546	0	0.000264218	0	0.000396327	0	0	0.00330273	0	0	6.61e-05	0	0	0.000198164	0	0	0.000264218	0	0.00191558	0	6.61e-05	0	0.00323667	0	0	0	0	0	0	0	0	0	0	0	0	0	0
g__Veillonella	0.0147962	0.00178347	0.003633	0.0198824	0.000264218	0.0113614	0.00971002	0.0986195	0.094458	0.0716692	0.0562785	0.0103706	0.0265539	0.0523813	0.00112293	0.00264218	0.0367263	0.0420107	0.137327	0.0179008	0.0706123	0.0200145	0.0894379	0.0828324	0.0163155	0.205099	0.00264218	0.00739811	0.0498051	0.00277429	0.00680362	0.000990818	0.0250347	0.0649977	0.00733206	0.00957791	0.0817755	0.0424731	0.118898	0.0233833	0.0337539	0.131383	0.0610344	0.0145981	0.0136072	0.00640729	0.0754343	0.0288658	0.0391704
g__Candidatus_Soleaferrea	0	0	6.61e-05	0	0	0	0	0	0	0	0	0	0	0	0	0	0	0	0	0	0	0	0	0	0	6.61e-05	0	0	0	0	0.000396327	0	0	0	0	0	0	0	0	0	0	0	0	0	0	0	0	0	0
g__Petrimonas	0	0	0	0	0	0	0	0	0	0	0	0	0	0	0	0	0	0	0	0	0	0	0	0	0	0	0	0	0	0	0	0	0	0	0	0	0	0	0	0	0	0	0	0	0	0	0	0	0
g__Moraxella	0	0.000594491	6.61e-05	0.0463703	0	0.000660546	0	0	0.0176366	6.61e-05	0.000198164	0	0	0	0	0.000132109	6.61e-05	0	0	0	0.000396327	0.000198164	6.61e-05	0	0.020543	0.0007266	0.00310456	0.000528436	0	0	0.000330273	0.000594491	0	0	6.61e-05	0	0	0	0	0	0	0	0	0	0	0	0	0.000396327	0
g__Dolichospermum_spiroides_NIES-78	0	0	0	0	0	0	0	0	0	0	0	0	0	0	0	0	0	0	0	0	0	0	0	0	0	0	0.000132109	0	0	0	0	0	0	0	0	0	0	0	0	0	0	0	0	0	0	0	0	0	0
g__marine_metagenome	0.00488804	0	0	0	0	0	0	0	0	0.000264218	0	0	0	0	0	0	0	0	0	0.000462382	0	0	0	0.00601097	0	0	0	0	0	0	0	0	0	0	0	0	0	0	0	0	0	0	0	0	0	0	0	0	0
g__Desulfomicrobium	0	0	0.000330273	0	0	0	0	0	0	0.000330273	0	0	0.000462382	0	6.61e-05	0	0	0	0	0.000528436	0	6.61e-05	0	0	0.000198164	6.61e-05	0	0	0	0	0.000198164	0	0.000132109	0	0.00125504	0	0	0	0	0	0	0	0	0	0	6.61e-05	0	0	0
g__Butyricicoccus	0	0	6.61e-05	0	0	0	0	0	0	0	0	0	0	6.61e-05	0.000198164	0	0	0	0	0	0	0.00323667	0	6.61e-05	0	0	0	0	0	0	0.00165136	0	6.61e-05	0	0.000396327	6.61e-05	0	0	0	0	0	0	0	6.61e-05	0	0	0	6.61e-05	6.61e-05
g__Longimicrobium	0	0	0	0	0	0	0	0	0	0	0	0	0	0	0	0	0	0	0	0	0	0	0	0	0	0	0	0	0	0	0	0	0	0	0	0	0	0	0	0	0	0	0	0	0	0	0	0	0
g__Ruminococcaceae_UCG-005	6.61e-05	0	0	0	0.000396327	0	0	0	6.61e-05	6.61e-05	0	0	0	0	0	0	0	0	0	0	0	0.00151925	0	0	0	0	0	0	0	0	0.000198164	0.00178347	0	0	6.61e-05	0	0	0	0	0	0	0	0	0	0	0	0	0	0
g__Runella	0	0	0.00264218	0	0	0	0	0	0	0.000132109	0	0	0	0	0.00105687	0	0.000132109	0	0	0.000396327	6.61e-05	6.61e-05	0	0	0	0	0	0	0.000132109	0	0.00244402	0	6.61e-05	0	0.000660546	0	0	0	0	0	0	0	0	0	0	0	0	0	0
g__Lentimicrobium	0	0	0	0	0	0	0	0	0	0	0	0	0	0	0	0	0	0	0	0	0	0	0	0	6.61e-05	0	0	0	0	0	0	0	0	0	0	0	0	0	0	0	0	0	0	0	0	0	0	0	0
g__Barnesiella	0	0	0	0	0	0	0	0	0	0	0	0	0	0	0	0	0	0	0	0	0	0	0.000132109	0	0	0	0	0	0.000132109	0	0	0	0	0	0	0	0	0	0	0	0	0	0	0	0	0	0	0	0
g__Erysipelatoclostridium	0	0.0123522	0	6.61e-05	6.61e-05	0.000198164	0	0	0	0.000132109	0.000198164	0	0	0	0	6.61e-05	0	6.61e-05	6.61e-05	6.61e-05	0	6.61e-05	0.000594491	0	0	0	0	6.61e-05	0	0	0.000924764	0	0	0	0	0	0	0	0	0	0	0	0	0	0	0	0	0	0
g__Streptobacillus	0	0	0	0	0	0	0	0	0	6.61e-05	0	0	0.000594491	0.000462382	0	0	6.61e-05	0	0	0	0	0.000924764	0	0	0.00462382	6.61e-05	0	0	6.61e-05	0	0	0.000198164	0	0	0.00257613	0	0	0.000198164	0	0	0	6.61e-05	0.014532	0.000264218	0	0	0.00112293	0	0
g__Alicycliphilus	0	0	6.61e-05	0.000198164	0	0	0	0	0	6.61e-05	6.61e-05	6.61e-05	6.61e-05	0	0.000132109	6.61e-05	0	0	0.00244402	0	0	0	0	0	0	0	0	0	0	0.000132109	0	0.000132109	0	6.61e-05	0	0	0	0	0	0	0	0	0	0	6.61e-05	0	0	0	0
g__Roseiarcus	0	0	6.61e-05	0	0	0	0	0	0	0	0	0	0	0	0	0	0	0	0	6.61e-05	0	6.61e-05	0	0	0	0	0	0	0	0	0	0	0	0	0	0	0	0	0	0	0	0	0	0	0	0	0	0	0
g__wastewater_metagenome	0	0	0.000132109	0	0	0	0	0	0	0.000132109	0	0	0	0	0	0	0	0	0	0.000132109	0	0	0	0	0	0	0	0	0	0	0	0	0	0	0	0	0	0	0	0	0	0	0	0	0	0	0	0	0
g__Ginkgo_biloba_maidenhair_tree	0	0	0	0.00521831	0	0	0	0	0	0	6.61e-05	0	0	0	0	0	0	0	0	0	0	0	0	0	0	0	0	0.00634124	0	6.61e-05	0	0	0	0	0	0	0	0	0	0	0	0	0	0	0	0	0	0	0
g__Polynucleobacter	0	0	6.61e-05	0	0	0	0	0	0	0	0	0	0	0	0	6.61e-05	0	0	6.61e-05	0	0	0	0	0	0	0	0.000198164	0	0	0	6.61e-05	0	0	0	6.61e-05	0	0	0	0	0	0	0	0	0	0	0	0	0	0
g__Piscinibacter	6.61e-05	0	0.000198164	0	0	0	0	0	0	0.000198164	6.61e-05	0	0	0	0	0	0	0	0	6.61e-05	0	6.61e-05	6.61e-05	0	0	0	0	0	0	0	6.61e-05	6.61e-05	0	0	0	0	0	0	0	0	0	0	0	6.61e-05	0	0	0	6.61e-05	0
g__Rikenella	0	0	0	0	0	0	0	0	0	0	0	0	0	0	0	0	0	0	0	0	0	0	0.000132109	0	0	0	0	0	0	0	0	0	0	0	0	0	0	0	0	0	0	0	0	0	0	0	0	0	0
g__Rubellimicrobium	6.61e-05	6.61e-05	0	6.61e-05	6.61e-05	0	0.00825682	0.000198164	0	0	6.61e-05	0	0	0	0	6.61e-05	0.000198164	0	0	0	0	0	0	0	6.61e-05	0	0	0	0	0	0	0	0	0	0	0.00132109	0.000858709	0.000132109	0.000198164	0.044785	6.61e-05	0	0	0.000198164	0.000132109	0	0.000264218	0.000132109	6.61e-05
g__Desulfobulbus	0	0	6.61e-05	0	0	0	0	0	6.61e-05	0	0	0	0	0	0	0	0	0	0	0.000132109	6.61e-05	0	0	0	0	0	0	0	6.61e-05	0	0	0	0	6.61e-05	0.000264218	0	0	0	0	0	0	0	0	0	0	0	0	0	0
g__Candidatus_Solibacter	0.000660546	0	0.00231191	0	0	0	0	0	0.000858709	0.000264218	0	0	6.61e-05	0	0	0	0.000858709	0	0	0.00211375	0	0.00158531	0.000462382	0.00224586	0.000198164	0.000132109	0	0	0.000330273	0	0.000198164	0.0007266	0.000792655	0.000264218	0.00264218	0	0	0	0	0	0	0	0	0.000330273	0	0	0	0.000132109	0
g__Trichococcus	0	0.00237796	0	0.000132109	0	0	0	0	0	0	0	0	0	0	0	0	0	0	6.61e-05	0	0	0	0	0	0	0	6.61e-05	0.00402933	0	0	0	0	0	0	0	0	0	0	0	0	0	0.00105687	0	0	0	6.61e-05	0	0	0
g__DS-100	0	0	0	0	0	0	0	0	0	0	0	0	0	0	0	0	0	0	0	0	0	0	0	0	0	0	0	0	0	0	0	0	0	0	0	0	0	0	0	0	0	0	0	0.000132109	0	0	0	0	0
g__Phenylobacterium	6.61e-05	0	0.000132109	0	0	0	0	0	6.61e-05	0	0	0	0	0	0	0	6.61e-05	0	0	0.000264218	0	0	0	0	0	0	0	0	0.000132109	0.000132109	0.000132109	6.61e-05	0	0	6.61e-05	0	0	0	0	0	6.61e-05	0	0	0	0	0	0.000198164	0	0
g__Nordella	6.61e-05	0	0.000528436	0	0	6.61e-05	6.61e-05	6.61e-05	0.000396327	0.000462382	6.61e-05	0	0	0	0	0	0.000198164	0	0	0.000462382	0	0.000528436	0	0.000198164	0.000132109	0	0	0	0.000198164	6.61e-05	0.00118898	0	0.000198164	6.61e-05	0.000924764	0	0	0	0	0	6.61e-05	0	0	6.61e-05	0	0	0.000198164	0	0
g__Rhodovastum	0	0	6.61e-05	0	0	0	0	0	0	0	0	0	0	0	0	0	0	0	0	0	0	0.000132109	0	0	0	0	0	0	6.61e-05	0	0.000132109	0	0	0	0	0	0	0	0	0	0	0	0	0	0	0	0	0	0
g__Porphyromonas	0.0143338	0.00303851	0.145056	0.0147962	0.00138715	0.0313099	0.0221283	0.0184953	0.0134091	0.0625537	0.0137393	0.0203448	0.134685	0.0299227	0.00310456	0.000990818	0.0325649	0.0523813	0.00614307	0.0384438	0.016976	0.0338199	0.0101063	0.00158531	0.0675078	0.0135412	0.013277	0.0425391	0.0295924	0.176101	0.0256292	0.00541647	0.0729242	0.0270163	0.0356695	0.00984213	0.015721	0.00918158	0.0259594	0.0120219	0.0470308	0.0140696	0.0215338	0.0259594	0.00488804	0.00251007	0.0895039	0.037585	0.0620252
g__Lachnoclostridium	6.61e-05	0	0	0	0	0	0	0	0	6.61e-05	0	0	0	6.61e-05	6.61e-05	0	0.000396327	0	0	0	0	0.00118898	0	0	6.61e-05	0	0	0	0	0	0.000264218	0	0	0	0.000132109	0	0.000792655	0	0	0	0	0	0	0	0	0	0.000132109	0	6.61e-05
g__Candidatus_Tammella	0	0	0	0	0	0	0	0	0	0	0	0	6.61e-05	0	0	0	0	0	0	0	0	0	0	0	0	0	0	0	0	0	0	0	0	0	0	0	0	0	0	0	0	0	0	0	0	0	0	0	0
g__Eubacterium_ruminantium_group	6.61e-05	0	0.000132109	0	0	0	0	0	0	6.61e-05	0	0	0	0	0	0	0	0	0	0	0	0.00132109	0	6.61e-05	6.61e-05	0	0	0	0.000132109	0	0.000330273	0	0	0	6.61e-05	0	0	0	0	0	0	0	0	0	0	0	0	0	0
g__Friedmanniella	0	0	6.61e-05	0	0	0	0	0	0	0	0	0	0	0	0	0	6.61e-05	0	0	0.000132109	0	6.61e-05	0	0	0	0	0	0	0	0	0.000132109	0	0	0	6.61e-05	0.000198164	0	0	0	0.00323667	0	0	0	0	0	0	0	6.61e-05	0
g__Leptonema	0	0	0	0	0	0	0	0	6.61e-05	0	0	0	0	0	0	0	6.61e-05	0	0	0	0	0	0	0	0	0	0	0	0	0	0	0	0	0	0	0	0	0	0	0	0	0	0	0	0	0	0	0	0
g__Inhella	0	0	0.000132109	0	0	0	0	0	0	0	0	0	0	0	0	0	0	0	0	0	0	0	0	0	0	0	0	0	0	0	0.000198164	0	0	0	0	0	0	0	0	0	0	6.61e-05	0.000132109	0.000264218	0	0	0.000132109	0.000132109	6.61e-05
g__Aerococcus	0	0	0	0	0	6.61e-05	0	0	0	0	0	0	0	0	0	0	0	0	0	0	0	0	0	0	0	0	0	0	0	0	0	0	0	0	0	0.00118898	6.61e-05	0	0	6.61e-05	0	0	0	0	0	0	0	0	0
g__Butyrivibrio_sp._oral_clone_DA074	0	0	0	0	0	0	0	0	0	0	0	0	0	0	0	0	0	0	0	0	0	0	0	0	0	0	0	0	0	0	6.61e-05	0	0	0	0	0	0	0	0	0	0	0	0	0	0	0	0	0	0
g__G55	6.61e-05	0	0.000528436	0	0	0	0	0	0.000264218	0.000198164	0	0	6.61e-05	0	0	0	0.000132109	6.61e-05	0	0.000330273	0	0.000528436	6.61e-05	0	6.61e-05	0.000132109	0	0	0.000264218	0	0.000198164	0	0.000132109	0	0.000198164	0	0	0	0	0	0	0	0	6.61e-05	6.61e-05	0	6.61e-05	6.61e-05	6.61e-05
g__Paludibaculum	0	0	0.0014532	0	0	0	0	0	6.61e-05	0.000198164	0	0	6.61e-05	0	0.000330273	0	0	6.61e-05	0	0.000264218	0	6.61e-05	0	0	0	0	0	0	0	0	0.000528436	0.000264218	0	0.000132109	0.000198164	0	0	0	0	0	0	0	0	0	0	0	0	0	0
g__Tropheryma	0	0	0	0	0	0	6.61e-05	0	0.000132109	6.61e-05	0.000132109	0	0.00270824	0	0	0	6.61e-05	0	0.000528436	0.000264218	0.000132109	0	0	0	0.000396327	0.000264218	0	0	0.000132109	0.000132109	0.0007266	0	0	0	0.00132109	0.00264218	0.000198164	0.00151925	0.00244402	0.292952	0.000396327	0	0	0.000132109	0.000528436	0	0	0	0.00151925
g__Roseiflexus	0.000132109	0	0.0014532	0	0	0	0	0.000132109	0.000132109	0.000396327	0.000132109	0	0	6.61e-05	0	0	0.000264218	6.61e-05	0	0.000792655	0	0.000330273	0.000132109	0.000330273	0	0.000330273	0	0	6.61e-05	0.000198164	0.000792655	0.000924764	6.61e-05	0	0.000594491	0	0	0	0	0	0.000462382	6.61e-05	0	0.0007266	6.61e-05	0.000132109	0.0007266	0.000330273	0.000264218
g__Escherichia-Shigella	0	0	0	0	0.00601097	0	0	0	0	6.61e-05	6.61e-05	0.000132109	0	0	0	0	0.0014532	0.000264218	0	0	6.61e-05	0.000198164	0.00105687	0.000330273	0.000132109	0.000198164	0.000198164	0	0.000396327	0	0.000198164	0.0142678	0.000198164	6.61e-05	0.000330273	0.0021798	0.000132109	0	6.61e-05	6.61e-05	0.00997424	0.0014532	0.00251007	0.00171742	0.000990818	0	0.000264218	0.000396327	0.000198164
g__Senegalimassilia	0	0	0	0	0	0	0	0	0	0	0	0	0	0	0	0	0	0	0	0	0	0	0	0	0	0	0	0	0	0	0	0	0	0	0	6.61e-05	0.000792655	0	0	0	0	0	0	0	0	0	0	0	0
g__Tessaracoccus	0	0	0	0	0	0	0	0	0	0	0	0	0	0	0	0	0	0	0	0	0	0	0	0	0	0	0	0.000132109	0	0	0	0	0	0	0	0	0	0	0	0	0	0	0	0	0	0	0	0	0
g__Syntrophorhabdus	0	0	0	0	0	0	0	0	0	0	0	0	0	0	0	0	0	0	0	0	0	0	0	0	0	0	0	0	0	0	0	0	0	6.61e-05	0	0	0	0	0	0	0	0	0	0	0	0	0	0	0
g__Ureaplasma	0	0	0	0	0	0	0	0	0	0	0	0	0	0.000528436	0	0	0	0	0	0	0	0	0	0	0	0	0	0	0	0	0	0	0	0	0	0	0	0	0	0	0	0	0	0	0	0	0	0	0
g__11-24	0.000198164	0	0.000990818	0	0	0	0	0	0.000132109	0.000264218	0	0	0.000132109	0	0	0	0.000198164	0	0	0.0007266	0	0.0007266	0.000198164	6.61e-05	6.61e-05	0	0	0	6.61e-05	0	0.000858709	6.61e-05	6.61e-05	0	0.0007266	0	0	0	0	0	0	0	0	0	0	0	0	0	0
g__Leptolyngbya	0	0	0	0	0	0	0	0	0	0	0	0	0	0	0	0	0	0	0	0	0	0	0	0	0	0	0	0	0	0	0	0	0	0	0	0	0	0	0	0	6.61e-05	0	0	6.61e-05	0	0	0	0	0
g__Thermobaculum	0	0	0	0	0	0	0	0	0	0	0	0	0	0	0	0	0	0	0	0	0	0	0	0	0	0	0	0	0	0	0	0	0	0	0	0	0	0	0	0	0	0.000264218	0	0	0	0	0	0	0
g__Pseudobutyrivibrio	0	0	0	0	0.000198164	0	0	0	0	6.61e-05	0	0	6.61e-05	0	0	0	0	0	0	0	0	0.000660546	0	0	0	0	0	0	0	0	0	6.61e-05	0	0	0.000132109	0	0	0	0	0	0	0	0	0	0	0	0	0	0
g__Fretibacterium	0	6.61e-05	0	6.61e-05	0	0.000528436	6.61e-05	0	0.000462382	0.000396327	0.000264218	0	0.00277429	0.000594491	0.000660546	0.000132109	6.61e-05	0	0	0.000264218	0	0.000528436	0.000198164	0.000198164	0.000330273	6.61e-05	0.000858709	0.00673757	0.000132109	0.0110311	0.000264218	6.61e-05	0	0	0.000330273	0	0	0	0	0	6.61e-05	0.000594491	0	0.000462382	0	0	6.61e-05	0.000264218	0.000528436
g__Selenomonas_3	0.00204769	0	0.000660546	0.0014532	0	0.000132109	6.61e-05	0	0.00158531	0.000990818	0.000660546	0	0.00191558	0.000924764	0.00257613	0	0.00151925	0.000264218	0	0.00178347	0.00211375	0.000462382	0.00825682	0.000858709	0.0007266	0.00700178	0.000132109	0	0.000660546	0.000198164	0.00105687	0	0.000594491	0	0.000462382	0	0.000924764	0.00336878	0.000660546	0.00700178	0.00231191	0.0007266	0.00158531	0.00211375	0.000132109	0.000132109	0.000924764	0.000792655	0.00118898
g__Niastella	0	0	0	0	0	0	0	0	0	0	6.61e-05	6.61e-05	0	0	0	6.61e-05	0	0	6.61e-05	6.61e-05	0	6.61e-05	0	0	0	0	0	0	0	0	6.61e-05	0	0	0	0	0	0	0	0	0	0	0	0	0	0	0	6.61e-05	0	0
g__Rothia	0.00297246	0.00224586	0.000330273	0.000660546	0.00303851	0.00693573	0.015721	0.000132109	0.00376511	0.00396327	0.000132109	0.00964397	0.00178347	0.0391704	0.000264218	0.000396327	0.00918158	0.0578638	6.61e-05	0.00251007	0.00937975	0.00118898	0.00118898	0.00640729	0.00264218	0.0234494	0	0.00587886	0.00184953	0.000264218	0.00132109	0.000924764	0.00601097	6.61e-05	0.00396327	0.0128146	0.0381135	0.00964397	0.003633	0.0014532	0.0007266	0.00165136	0.0021798	0.00198164	0.0014532	0.000396327	0.00607702	0.000858709	0.00330273
g__Parcubacteria_bacterium_OLB19	0	0	6.61e-05	0	0	0	0	0	0	0	0	0	0	0	0	0	0	0	0	0	0	0	0	0	0	0	0	0	0	0	0	0	0	0	0.000198164	0	0	0	0	0	0	0	0	0	0	0	0	0	0
g__Parcubacteria_group_bacterium_GW2011_GWA1_60_11	0	0	6.61e-05	0	0	0	0	0	6.61e-05	0	0.000198164	0	0	0	0	0	0	0	0	6.61e-05	0	6.61e-05	0	6.61e-05	0	0	0	0	0	6.61e-05	0	0	0	0	0	0	0	0	0	0	0	0	0	0	0	0	0	0	0
g__Tyzzerella_3	0	0	6.61e-05	0	0	0	0	0	0	0	0	0	0	0	0	0	0	0	0	0	0	0.00132109	0	0	0	0	0	0	0	0	6.61e-05	0	0	0	0	0	0	0	0	0	0	0	0	0	0	0	0	0	0
g__Chlorobaculum	0	0	0	0	0	0	0	0	0	0	0	0	0	0	0	0	0	0	0	0	0	0	0	0	0	0	0	0	0	0	0	0	0	0	0	0	0	0	0	0	0	0	0	0	0	0	0	0	0
g__Treponema_2	0.000132109	0.000990818	0.00317062	0.00502015	0	0.00746417	0	0.0139375	0.00211375	0.014532	0.01691	0.0162494	0.133232	0.00693573	0.0632803	0.000198164	0.000858709	0.00667151	0.00330273	0.0137393	0.00125504	0.0384438	0.00198164	0.0014532	0.00924764	0.00211375	0.00832288	0.0796618	0.00574675	0.000264218	0.0118898	0.00383117	0.00594491	0	0.00667151	0	0.00224586	0.000330273	0.000792655	6.61e-05	0.0297906	0.014532	0.00112293	0.00204769	0.000792655	0.000198164	0.00257613	0.00482198	0.00931369
g__Butyrivibrio_2	0.000594491	0	0	0	0	6.61e-05	0	0	6.61e-05	0	6.61e-05	0	0.000924764	0.000528436	0	0	0.000198164	0.000198164	0	0.000528436	0.000198164	0.000660546	0.000858709	0	6.61e-05	0	0	0	0	0.000132109	0	0	0	0	0.000462382	0	0	0	0	0	0	0	0.000264218	0.000132109	0.00151925	0	0.000396327	0	6.61e-05
g__Propioniciclava	0	0	0	0	0	0	0	0	0	0	0	0	0	0	0	0	0	0	0	0	0	0	0.000132109	0	0	0	0	0	0	0	0	0	0	0	0	0	0	0	0	0	0	0	0	0	0	0	0	0	0
g__Alishewanella	0	0	0	0	0	0	0	0	0	0	0	0	0	0	0	0	0	0	0	0	0	0	0	0	0	0	0	0	0	0	0	0	0	0	0	0	0	0	0	0	0	0	0	0.000132109	0	0	0	0.000132109	0
g__Streptococcus	0.0238457	0.0315741	0.00686967	0.026686	0.00561464	0.245062	0.255169	0.0207411	0.139375	0.0760288	0.358676	0.151133	0.0107008	0.165599	0.00475593	0.00937975	0.100931	0.0739811	0.113812	0.0365282	0.140762	0.226633	0.0559482	0.0899663	0.0640729	0.0990818	0.0110311	0.151727	0.048418	0.0112293	0.0453134	0.00416144	0.0498051	0.331264	0.0851443	0.0480217	0.371227	0.0503336	0.0421428	0.0291961	0.249554	0.0560143	0.132505	0.61259	0.0698857	0.0079926	0.130326	0.142083	0.132505
g__Limnobacter	0.000132109	0	0	0	0	6.61e-05	0	6.61e-05	0	0	6.61e-05	0	0	0	0	0	0	0	0	0	0	0	0	0	0	0	0	0	0	0.000660546	0	0	0	0.000330273	0	0	0	0	0.000198164	0	0	0	6.61e-05	0	0.000594491	0	0	0	6.61e-05
g__Oceanicaulis	0	0	0	0	0	0	0	0	0	0	0	0	0	0	0	0	0	0	0	0	0	0	0	0	0	0	0	0	0	0	0	0	0	0	0	0	0	0	0	0	0	0.000528436	6.61e-05	0.000660546	0.0131449	0.0227888	0.000528436	0.00151925	0.00158531
g__Thermus	0	0	0	0	0	0	0	0	0	0	0	0.000330273	0	0	0	0.000198164	0.000462382	0	0.000132109	0	0	0	0	0	0	0	6.61e-05	0	6.61e-05	0	0	0	0	0	0	0	0	0	0	0	0	0	0	0	0	0.000132109	0	0	0
g__Sediminibacterium	0	0	0.0007266	0	0	0	0	0	0	6.61e-05	0	0	0	0	0.000132109	0	0	0	0	0.000462382	0	0	0	0	6.61e-05	0	0	0	0	0	0.000528436	0	0.000132109	0	0	0	0	0	0	0	0	0	0	0	0	0	0	0	0
g__Nakamurella	0	0	0.000198164	0	0	0	0	0	0	0	0	0	0	0	0	0	0.000132109	0	0	0.000264218	0	0.000132109	0	6.61e-05	6.61e-05	6.61e-05	0	0	0.000132109	0	0.000132109	0	6.61e-05	6.61e-05	0.000132109	0	0	0	0	0	0	0	0.000132109	0.000132109	0	6.61e-05	6.61e-05	0.000198164	0
g__Sorangium	0	0	0.000264218	0	0	0	0	0	0	6.61e-05	0	0	6.61e-05	0	0.000132109	6.61e-05	0	0	0	0.000594491	0	0.000132109	0	0	6.61e-05	0	0	0	6.61e-05	0.000132109	0.000462382	6.61e-05	6.61e-05	0	0.000132109	0	0	0	0	0	0	6.61e-05	0	0.000132109	0	0	6.61e-05	0.000132109	6.61e-05
g__Marvinbryantia	0	0	0	0	0	0	0	0	0	0	0	0	0	0	0	0	0	0	0	0	0	0	0.000132109	0	0	0	0	0	0	0	0	0	0	0	0	0	0	0	0	6.61e-05	0	0	0	0	0	0	0	0	0
g__Kineosporia	6.61e-05	0	0	0	0	0	0	0	0	0.000198164	0	0	0	0	0	0	0.000132109	0	0	0	0	0	0	0	0	6.61e-05	0	0	0	0	0	0	0	0	6.61e-05	0	0	0	0	0	0	0	0	0	0	0	0	0	0
g__Thermoactinomyces	0	0	0	0	0	0	0	0	0	0	0	0	0	0	0	0	0	0	6.61e-05	0	0	0	0	0	0	0	0	0	0	0	6.61e-05	0	0	0	0	0	6.61e-05	0	6.61e-05	0	0	0	0	0.000198164	0	0	0	0	0
g__Oligella	0	0.00178347	0	0	0	0	0	0	0	0	6.61e-05	0	0	0	0	0	0	0	0	0	0	0	0	0	0	0	0	0	0	0	0	0	0	0	0	0	0	0	0	0	0	0	0	0	0	0	0	0	0
g__Sva0081_sediment_group	0	0.000198164	0	0	0	0	0	0	0	0	0	0	0	0	0	0	0	0	0	0	0	0	0	0	0	0	0	0	0	0	0	0	0	0.000330273	0	0	0	0	0	0	0	0	0	0	0	0	0	0	0
g__Granulicella	0	0	6.61e-05	0	0	0	0	0	0	0	0	0	0	0	0	0	0	0	0	0	0	0	0	0.000330273	0	0	0	0	0	0	0	0	0	0	0	0	0	0	0	0	0	0	0	0	0	0	0	0	0
g__Ruminococcaceae_UCG-013	0	0	6.61e-05	0	0.000264218	0	0	0	6.61e-05	0.000132109	0	0	6.61e-05	0	0.000264218	0	0.000132109	0.000132109	0	0.000132109	0	0.012088	0.000198164	0	0	6.61e-05	0	0	0.000132109	0	0.00706784	0.00118898	6.61e-05	0	0.000198164	0	0	0	0	0	0	0	0	0	0	0	6.61e-05	6.61e-05	0
g__Gardnerella	0	0	0	0	0	0	0	0	6.61e-05	0	0	0	0	0	0	0	0.000462382	0	0	6.61e-05	0	0	0.000330273	0	0	0	0	0	0	0	0	0	6.61e-05	0	0	0.000264218	0.0128806	6.61e-05	6.61e-05	0.000198164	0	0	0	0	0	0	0	0	0
g__AKYG587	0	0	0	0	0	0	0	0	0	0	0	0	0	0	0	0	0	0	0	0	0	0	6.61e-05	0	0	0	0	0	0	0	0	0	6.61e-05	0	6.61e-05	0	0	0	0	0	0	0	0	6.61e-05	0	0	0	0	0
g__Candidatus_Chloroploca	0	0	0	0	0	0	0	0	0	0	0	0	0	0	0	6.61e-05	0	0	0	0	0	0	0	0	0	0	0	0	0	0	0	0	0	0	0	0	0	0	0	0	0	0	0	0.000132109	0	0	0	0	0
g__Gemella	0.000462382	0.000462382	0.00244402	0.000858709	0.0188255	0.0229209	0.0220622	0.000132109	0.00237796	0.00548253	0.0277429	0.000990818	0.00303851	0.00568069	0.00277429	0.000330273	0.00667151	0.00640729	0.000132109	0.00383117	0.0125504	0.00277429	0.00138715	0.00554858	0.00442566	0.00356695	0.00105687	0.000264218	0.00138715	0.000396327	0.00310456	0.000594491	0.00231191	0.0218641	0.00753022	0.000264218	0.00739811	0.000528436	0.00251007	0.000264218	0.016976	0.0173724	0.0050862	0.00330273	0.000792655	0.00118898	0.0170421	0.00482198	0.00502015
g__Pseudohongiella	0.000264218	6.61e-05	0	6.61e-05	0	0.000462382	0	6.61e-05	0	0	0	0	0	0	0	0.000198164	0	0	0	0	0	0	0	6.61e-05	0	0	0	0.000198164	0	0.000198164	0	0	0	0.000132109	0	0	0	0	0	0	0	6.61e-05	0	0.000132109	6.61e-05	6.61e-05	0	0	6.61e-05
g__Succinivibrionaceae_UCG-002	0	0	0	0	6.61e-05	0	0	0	0	0	0	0	0	0	0	0	0	0	0	0	0	0	0	0	0	0	0	0	0	0	0	0.000198164	0	0	0	0	0	0	0	0	0	0	0	0	0	0	0	0	0
g__Cryptobacterium	0	0	0	0	0	6.61e-05	0	0	0	0	0	0	0	0	0	0	6.61e-05	0	0	0	0	0	0	0.000330273	0	0	0	0	0	6.61e-05	0	0	6.61e-05	0	0	0	0	0	0	0	0	0	0	0	0	0	0	0	0
g__Azonexus	0	0	0	0	0	0	0	0	0	0	0	0	6.61e-05	0	0	0	0	0	0	6.61e-05	0	0	0	0	0	0	0	0	6.61e-05	0	0	0	0	0	0.000132109	0	0	0	0	0	0	0	0	0	0	0	0	0	0
g__Micavibrio	0	0	0	0	0	0	0	0	0	0	0	0	0	0	0	0	0	0	0	0	0	0	0	0	0	0	0	0	0	0	0	0	0	0	0	0	0	0	0	0	0	0	0	0	0	0	0	0	0
g__Pseudonocardia	0.000198164	0	0.000924764	0.000528436	0	6.61e-05	0.000198164	0	0.000396327	0.000198164	0.000132109	0	0.000264218	0	0	6.61e-05	0.000660546	6.61e-05	0	0.00125504	6.61e-05	0.00112293	0.000330273	6.61e-05	0	6.61e-05	0	6.61e-05	0.000330273	0.000330273	0.000792655	0	0.000330273	6.61e-05	0.00151925	0	0	0.000132109	0	0	0.000132109	0.000132109	6.61e-05	0.000198164	6.61e-05	0.000132109	0.000132109	0.000132109	6.61e-05
g__Prevotellaceae_UCG-001	0	0.00634124	0	0	0.000330273	0	0	0	0	0	6.61e-05	0	0	0	0	0	0	0	0	0	0	0	6.61e-05	0	0	0	0	0	0	0	0	0.00204769	0	0.000132109	0	0	0	0	0	0	0	0	0	0	0	0	0	0	0
g__Aeromicrobium	0.000198164	0	6.61e-05	0	0	0	6.61e-05	0.000198164	6.61e-05	0	0	0	0	0	6.61e-05	0	0	0	0	0	0	0	0	6.61e-05	0	0	0	0	0	0	0	0.000132109	0	6.61e-05	0	0	6.61e-05	0	0	6.61e-05	6.61e-05	0.000198164	0	0.000330273	0.00257613	0.00343484	0.000330273	0.000792655	0.000396327
g__Amaricoccus	0	0	0	0	0	0	0	0	0	0	0	0	0	0	0	0	0	0	0	0	0	0	0	0	0	0	0	0	0	0	0	6.61e-05	0	0	0	0	0	0	0	0	6.61e-05	0	0	6.61e-05	0	0	0	0	6.61e-05
g__Candidatus_Koribacter	0	0	0	0	0	0	0	0	0	0	0	0	0	0	0	0	0	0	0	0	0	0.000132109	0	0	0	0	0	0	0	0	0	6.61e-05	0	0	0	0	0	0	0	0	0	0	0	0	0	0	0	0	0
g__Nannochloropsis_oceanica	0	0	0	0	0	0	0	0	0	0	0	0	0	0	0	0	0	0	0	0	0	0	0	0	0	0	0	0	0	0	0	0	0	0	6.61e-05	0	0	0	0	0	0	0	0	0	0	0	0	0	0
g__Phreatobacter	0	0	6.61e-05	0	0	0	0	0	0	6.61e-05	0	0	0	0	0	0	0	0	0	0	0	0	0	0	0	0	0	0	0	0	0	0	0	0	0	0	0	0	0	0	0	0	0	0	0	0	0	0	0
g__Azospirillum_sp._enrichment_culture_clone_yan50	0	0	6.61e-05	0	0	0	0	0	0	0	0	0	0	0	0	0	0	0	0	0.000198164	0	0	0	0	0	0	0	0	0	6.61e-05	0.000198164	0	0	0	0	0	0	0	0	0	0	0	0	0	0	0	0	6.61e-05	0
g__Ruminococcus_1	0	0	6.61e-05	0	0.000330273	0	0	0	0	0.000132109	0	0	0	0	0	0	0	0	0	0	0	0.00350089	0.000198164	0.000132109	6.61e-05	0	0	0	0	0	6.61e-05	0.000198164	6.61e-05	0	0.000132109	0	0	0	0	0	0	0	0	0	6.61e-05	0	0	0	6.61e-05
g__Sandaracinus	0	0	0	0	0	0	0	0	0	0	0	0	0	0	0	0	0	0	0	0	0	0	0	0	0	0	0	0	0	0	0	0	0	0	0	0	0	0	0	0	0	0	0	0	0	0	6.61e-05	0	6.61e-05
g__Staphylococcus	0.000198164	0.00138715	0.000264218	0.0014532	0.000264218	0.00832288	0	0	0.0117577	0.000198164	0.0295924	0.0711408	0	0	0.000132109	0.00105687	0.000462382	0.00105687	0.0527115	0.000330273	0	0.000462382	0.000264218	0.000264218	0.000462382	0.0696215	0.00251007	0.000792655	0.000660546	0.00231191	0.00118898	0.00297246	0.000462382	0.0138054	0.0124843	0.00178347	0.000990818	0	0.000264218	6.61e-05	0.000264218	0.00825682	0.000132109	0.000198164	0.000264218	0.000396327	0.000858709	0	0.000330273
g__Turneriella	0	0	0	0	0	0	0	0	0	0.000132109	0	0	0	0	6.61e-05	0	6.61e-05	0	0	0	0	0	0	0	0	0	0	0	0	0	0.000132109	0	0	0	0	0	0	0	0	0	0	0	0	0	0	0	0	0	0
g__SAR92_clade	0.000462382	0	0	0	0	0	0	0	0	0	0	0	0	0	0	0	0	0	0	0	0	0	0	0.000264218	0	0	0	0	0	0	0	0	0	0	0	0	0	0	0	0	0	0	0	0	0	0	0	0	0
g__Tahibacter	0	0	0	6.61e-05	0	6.61e-05	0	0	0	0	0	0	0	0	0	0	0	0	0	0	0	0	0	0	0	0	0	0	0	0.000132109	0	0	0	0	0	0	0	0	0	0	0	0	0	0	0	0	0	0	0
g__Desulfobacterium_catecholicum_group	0	0	6.61e-05	0	0	0	0	0	0	0	0	0	0	0	0	0	0	0	0	0.000132109	0	0.000132109	0	0	0	6.61e-05	0	0	6.61e-05	0	6.61e-05	0	6.61e-05	0	0.000330273	0	0	0	0	0	0	0	0	0	0	0	0	0	0
g__Sterolibacterium	0	0	6.61e-05	0	0	0	0	0	0	0	0	0	0	0	0	0	0	0	0	0	0	0	0	0	0	0	0	0	0	0	0	0	0	0	0	0	0	0	0	0	0	0	0	0	0	0	0	0	0
g__Rhodocista_sp._SCSIO_13435	0	0	0	0	0	0	0	0	0	0	0	0	0	0	0	0	0	0	0	0	6.61e-05	0	0.000132109	0	0	0	0	0	0	0	0	0	0	0	0	0	0	0	0	0	0	0	0	0	0	0	0	0	0
g__NS2b_marine_group	0.0007266	0	0	0	0	0	0	0	0	0	0	0	0	0	0	0	0	0	0	0	0	0	0	0.000594491	0	0	0	0	0	0	0	0	0	0	0	0	0	0	0	0	0	0	0	0	0	0	0	0	0
g__Ruminiclostridium_9	0	0.00184953	0	6.61e-05	0	0	0	0	0	0	0	0	0	0	0	0	0	0	0	0	0	6.61e-05	0.000528436	6.61e-05	0	0	0	0	0	0	0.000660546	0.000132109	0	0	0	0	0	0	0	0	0	0	0	0	0	0	0	0	0
g__Psychroglaciecola	6.61e-05	0	0	0	0	0	0	0	0	0	0	0	0	0	0	0	0	0	0	0	0	6.61e-05	0	0.000198164	0	0	0	0	0	0	0	0	0	0	6.61e-05	0	0	0	0	0	0	0.000528436	0	0.000132109	0	0	0	6.61e-05	0
g__Pelomonas	6.61e-05	0	0.000264218	0	0	0	0	0	0	0	0	0	0	0	0.000132109	0	0	0	0	0.000264218	0	0	0	0	0	0	0	0	0	0	0.000132109	0	0	6.61e-05	6.61e-05	0	0	6.61e-05	6.61e-05	0	0.000132109	0.000462382	0	6.61e-05	6.61e-05	0.000132109	0	0	0
g__Prevotella_6	0.00429355	6.61e-05	0.00138715	0.000528436	0	0.00753022	0	0.020543	0.00766233	0.0175045	0.0014532	0.000132109	0.0043596	0.00700178	0.000528436	0.000462382	0.0343484	0.00112293	0.0164476	0.0258273	0.0307814	0.00521831	0.0371227	0.0398309	0.00125504	0.0219962	0.000132109	0.000264218	0.0112293	0.000264218	0.00376511	0.000132109	0.00640729	0	0.000660546	6.61e-05	0.0130788	0.00277429	0.00165136	0	0.000792655	0.0112953	0.0106348	0.00138715	0.00303851	0.00125504	0.00303851	0.00257613	0.00184953
g__Pseudenhygromyxa	0	0	6.61e-05	0	0	0	0	0	0	0	0	0	0	0	0	0	0	0	0	0	0	6.61e-05	0	0	0	0	0	0	0	0	0	0	0	6.61e-05	6.61e-05	0	0	0	0	0	0	0	0	0.000264218	0	0	0.000264218	0.000132109	0.000132109
g__Proteiniphilum	0	0	0	0	0	0	0	0	0	0	0	6.61e-05	0	0	0	0.000132109	0	0	0	0	0	0	0	0	0.000132109	0	0	0	0	0	0	0	0	0	0	0	0	0	0	0	0	0	0	0	0	0	0	0	0
g__Lachnospiraceae_UCG-003	0	0	0.000132109	0	0	0	0	0	0	0	0	0	0	0	0	0	0	0	0	0	0	0.000132109	0	0	6.61e-05	0	0	0	0	0	0.00310456	0	0	0	0	0	0	0	0	0	0	0	0	0	0	0	0	0	0
g__Leptospira	0	0	0	0	0	0	0	0	0	0	0	0	0	0	0	0	0	0	0	0	0	0	0	0	0	0	0	0	0	0	0.000132109	0	0	0	0	0	0	0	0	0	0	0	0	0	0	0	0	0	0
g__Candidatus_Saccharimonas	0	0.00528437	6.61e-05	6.61e-05	6.61e-05	0	0	0	0.00224586	0.000924764	0	0	0.000660546	0.00132109	6.61e-05	6.61e-05	0.000132109	6.61e-05	0	0.00468987	0.00852104	0.00184953	0.00257613	0	0.00178347	0	0.000264218	6.61e-05	0.000924764	0	0.00112293	0.000198164	0.00330273	0	0.000264218	0	0.00402933	0.000528436	0	0	6.61e-05	0.000594491	6.61e-05	6.61e-05	0.000792655	0	0	0	0.000594491
g__Filimonas	0	6.61e-05	0.000132109	0	0	6.61e-05	0	0	0	0	0	0	0	0	0	0	0	0	0	0	0	0	0	0	0	0	0	0	0	6.61e-05	0	0	0	0	0	0	0	0	0	0	0	0	0	0	0	0	0	6.61e-05	0
g__Nitrospira	0.000330273	6.61e-05	0.00336878	0	0	6.61e-05	0.000132109	6.61e-05	0.00105687	0.00118898	0.000198164	0	0.000264218	0	6.61e-05	0.000132109	0.00125504	0	0	0.00231191	0	0.00237796	0.000462382	0.000132109	0.0007266	0.000990818	0	0	0.000528436	0.000132109	0.00383117	0.00112293	0.000792655	0.0007266	0.00165136	0.00369906	0.000132109	0	0	0.000198164	6.61e-05	6.61e-05	6.61e-05	0.000396327	0.000132109	0	0.000264218	0.0007266	0.000396327
g__Anaeroglobus	0	0	0	0	0	0.00191558	0	0	0.0007266	0.000264218	0.000132109	0	0	0.000264218	0	0	0.000330273	6.61e-05	0	0.000330273	0.000132109	0.000132109	0.000132109	0.00125504	6.61e-05	0.000792655	0.000264218	0	6.61e-05	0	6.61e-05	0	0	0	6.61e-05	0	0	0.000858709	0	0	0.000396327	0.000396327	0.000594491	0	0	0	0.000528436	0.000858709	0
g__Cryptanaerobacter	0	0	0	0	0	0	0	0	0	0	0	0	0	0	0	0	0	0	0	0	0	0	0	0	0	0	0	0	0	0	0	0	0	0.000264218	0	0	0	0	0	0	0	0	0	0	0	0	0	0	0
g__Hymenobacter	0	0	0	0	0	0	0	0	0	0	6.61e-05	0	0	0	0	0	0	0	0	0	0	0	0	0	0	0	0	0	0	0	0	0	0	0	0	0	0	0	0	6.61e-05	0	0.000396327	0	0	0	6.61e-05	0	0	0
g__Granulicatella	6.61e-05	0.000330273	6.61e-05	0.000198164	0	0.0140696	0.00389722	0	0.000198164	0.00211375	0.000264218	0	6.61e-05	0.00151925	0	0	0.00634124	0	0	0.00138715	0.00971002	0.000528436	0.000792655	0	0.000792655	0.00303851	0.000132109	0.000132109	0.00151925	6.61e-05	0.00231191	0.000132109	0.000330273	0	0.003633	0	0.000396327	0	0	6.61e-05	0.0184292	0.000462382	0.0149944	0.00138715	0.000594491	0	0.00105687	0.00383117	0.00350089
g__Roseomonas	0	0	6.61e-05	0	0	0	0	0	0	0	6.61e-05	0	0	0	0	0	0.000132109	0	0	0	0	0	0	0	0	0	0	0	0	0	0	0.000132109	0	0	0	0	0	0	0	0	6.61e-05	0	0	6.61e-05	0.000198164	0	0.000198164	0	0.000198164
g__Gelria	0	0	0	0	0	0	0	0	0	0	0	0	0	0	0	0	0	0	0.000198164	0	0	0	0	0	0	0	0	0	0	0	0	0	0	0.000792655	0	0	0	0	0	0	0	0	0	0	0	0	0	0	0
g__Pseudoalteromonas	0	0	0	0	0	0	0	0	0	0	0	0	0	0	0	0	0	0	0	0	0	0	0	0	0	0	0	0	0	0	0	0	0	0	0	0	0	0	0	0	0	0	0	0	0	0	0	0	0
g__Paracoccus	6.61e-05	0.000132109	6.61e-05	0.00257613	0.000264218	0.00204769	0	0.0102385	0	0	6.61e-05	0	0	0	0	0	0.000198164	0	0	0	0	0	0	0	0	6.61e-05	0	0	0	0	6.61e-05	0.000660546	0	0	0	0	0.003633	6.61e-05	0	0.00977608	0.000264218	6.61e-05	0	0	6.61e-05	0.000198164	6.61e-05	0	6.61e-05
g__Eubacterium_hallii_group	0	0	0.000198164	0	0	0	0	0	0	6.61e-05	0	0	0	0	0	0	0	0	0	0	0	0.00118898	0	0	6.61e-05	0	0	0	0	0	0.00323667	0	0	0	0.000198164	0	0	0	0	0	0	0	0	0	0	0.000132109	0	0	0
g__Atopobium	0.00112293	6.61e-05	6.61e-05	6.61e-05	0	0	0	0	0.00680362	0.00158531	0.00118898	0	0.000264218	0.00270824	0.000462382	0.000198164	0.00356695	0.000330273	0.00620913	0.00158531	0.010899	0.000528436	0.00270824	0.0021798	0.00231191	0.00171742	6.61e-05	6.61e-05	0.00151925	0.000198164	0.0007266	0	0.00178347	0.0050862	0.000924764	0	0.00125504	0.0043596	0.00468987	0.000330273	0.00165136	0.00356695	0.000264218	0.000198164	0.000660546	0.000462382	0.0007266	0.000132109	0.000264218
g__Ruminococcus_gnavus_group	0	0.0292622	6.61e-05	0.000396327	0.000330273	0.000132109	0	0	0	0	0.000198164	0	0	0	0	0.000132109	6.61e-05	0	0	0	0	6.61e-05	0.00237796	0	0	0	0	6.61e-05	0	6.61e-05	0	6.61e-05	0.000132109	0	6.61e-05	6.61e-05	0.000792655	0.0021798	6.61e-05	6.61e-05	0	0	0	0	6.61e-05	0	0	0.000132109	0
g__Mobiluncus	0	0	6.61e-05	0	0	0	0	0	0	6.61e-05	6.61e-05	0	0	6.61e-05	0	0	0	0	0	0.000264218	0	0.000198164	0	0	0.000264218	6.61e-05	0	0	0	0	0	0	6.61e-05	0	6.61e-05	0	0	0	0	0	0	0	0	0	0	0	0	0	0
g__Oscillibacter	0	0	0	0	0.000330273	0	0	0	0	0	0	6.61e-05	0	0	0	0	0	0	0	0	0	0	0	0	6.61e-05	0	0	0	0	0	0.000330273	0.000132109	0	0	0	0	0	0	0	0	0	0	0	0	0	0	0	0	0
g__Permianibacter	0	0	0	0	0	0	0	0	0	0	0	0	0	0	0	0	0	0	0	6.61e-05	0	0	0	0	0	0	0	6.61e-05	0	0	0	0	0	6.61e-05	6.61e-05	0	0	0	0	0	6.61e-05	0	6.61e-05	0.00118898	0.000132109	0.000198164	0.000396327	0.000660546	0.000198164
g__Hafnia-Obesumbacterium	0	0	0	0	0	0	0	0	0	0	0	0	0	0	0	0	0	0	0	0	0	0	0	0	0	0	0	0	0	0	0	0	0	0	0	0	0	0	0	0	0	0	0	0	0	0	0	0	0
g__Asteroleplasma	0	0	0	0	0	0	0	0	0	0	0	0	0	0	0	0	0	0	0	0	0	0	0	0.000132109	0	0	0	0	0	0	0	0	0	0	0	0	0	0	0	0	0	0	0	0	0	0	0	0	0
g__Brochothrix	0	0	0	0	0	0	0	0	0	0	0	0	0	0	0	0	0	0	0	0	0	0	0	0	0	0	0	0	0	0	0	0	0	0	0	0	0	0	0	0	0	0	0	0	0	0	0	0	0
g__Georgenia	0	0	0	0	0	0	0	0	0	0	0	0	0	0	0	0	0	0	0	0	0	0	0	0	0	0	0	0	0	0	0	0	0	0	0	0	0	0	0	0	0	0	0	0	0	0	0	0	0
g__Labrys	0	0	0.000132109	0	0	0	0	0	0	0	0	0	0	0	0	0	0.000132109	0	0	6.61e-05	0	0	0	0	0	0	0	0	6.61e-05	0	6.61e-05	0	6.61e-05	0	6.61e-05	0	0	0	0	0	0	0	0	0	0	0	0	0	0
g__Tyzzerella	0	0	0	0	0	0	0	0	0	0	0	0	0	0	0	0	0	0	0	0	0	0	0.000132109	0	0	0	0	0	0	0	0	6.61e-05	0	0	0	0	0	0	0	0	0	0	0	0	0	0	0	0	0
g__Actinobacillus	0	0.000594491	0.000660546	0.000462382	6.61e-05	0.00138715	0.0344805	0.00118898	0.0743774	0.0107669	0.0450492	0.00680362	0.000198164	0.012088	0.00112293	0.0007266	0.0114935	0.003633	0.000396327	0.00317062	0.108858	0.000528436	0.00607702	0.000132109	0.00336878	0.00660546	0.000396327	0.000990818	0.00171742	0.000858709	0.00270824	0	0.000594491	0	0.0165797	0	0.000264218	0	0.00158531	0.000132109	0.0998084	0.01942	0.0603739	0.012154	0.00125504	0.000594491	0.00634124	0.00409538	0.000264218
g__Tissierella	0	0	0	0	0	0	0	0	0	0	0	0	0	0	0	0	0	0	0	0	0	0	0	0	0	0	0	0	0	0	0	0	0	0	0	0	0	0	0	0	0	0	0	0	0	0	0	0	0
g__Dokdonella	0	0	0	0	0	0	0	0	0	0	0	0	0	0	0	0	6.61e-05	0	0	6.61e-05	0	6.61e-05	0	0	0	0	0	0	0	6.61e-05	0.000132109	6.61e-05	6.61e-05	0	0.000132109	0	0	0	0	0	0.000132109	6.61e-05	0.000198164	0.000264218	0	0	0	6.61e-05	0
g__Peptostreptococcus	0.000462382	0.000264218	0.00204769	0.000198164	0	0.000198164	0	0	0.000594491	0.000792655	0.000132109	0	0.00244402	0.00118898	0.00772838	0	0.000924764	0.0014532	6.61e-05	0.00125504	6.61e-05	0.00125504	0.0021798	0.000528436	0.00105687	0.00105687	0.000132109	0.00627518	0.00138715	0.000264218	0.00171742	0.000198164	0.00165136	0.00891737	0.00171742	6.61e-05	0.000858709	6.61e-05	0.00270824	0.000792655	0.00165136	0.00303851	0.000660546	0.00125504	0.000528436	6.61e-05	0.00178347	0.00389722	0.00389722
g__Elev-16S-1166	0	0	6.61e-05	0	6.61e-05	0	0	0	0	0	0	0	0	0	0.000132109	0	0	0	0	0	0	0.000198164	0	0	0	0	0	0	0	0	0.000198164	0	0	0	6.61e-05	0	0	0	0	0	0	0	0	0	0	0	0	0	0
g__Rhizocola	6.61e-05	0	0	0	0	0	0	0	0	0	0	0	0	0	0	0	6.61e-05	0	0	0	0	0	6.61e-05	0	0	0	0	0	6.61e-05	0	0.000132109	0	6.61e-05	0	0	0	0	0	0	0	6.61e-05	0	0	0	0	6.61e-05	0	0	0
g__Burkholderia-Paraburkholderia	0.000528436	0.00118898	0.000198164	0.000858709	0	0.000990818	0.0177026	0.0866636	6.61e-05	6.61e-05	0.0007266	0.000330273	0	0	6.61e-05	0.000132109	0.000198164	6.61e-05	0.000528436	0.000198164	0	0.000396327	0.000660546	6.61e-05	0.000132109	0.000198164	0.000132109	0.000396327	0	0.000594491	0.00105687	0	0.000264218	0	0.000132109	0.0594491	0.0124183	0.0404254	0.000396327	0.00369906	0	0	0	0	0	0	0	0	0
g__Simiduia	0	0	0	0	0	0	0	0	0	0	0	0	0	0	0	0	0	0	0	0	0	0	0	0	0	0	0	0	0	0	0	0	0	0	0	0	0	6.61e-05	0	0	0	0	0	0	0	0	0	0	0
g__bacterium_SH4-10	0	0	0	0	0	0	0	0	0	0	0	0	0	0	0	0	0	0	0	0	0	0	0	0	0	0	0	0	0	0	0	0	0	0	0	0	0	0	0	0	0	0	6.61e-05	0.000396327	0	6.61e-05	0.000264218	0.000132109	0
g__Filifactor	6.61e-05	0	0	0	0	0	0	0	0.000396327	0.000132109	0	0	0.00158531	0.00112293	0	0	0.000330273	6.61e-05	0	0.000858709	0.000132109	0.000594491	0	0	0.0007266	0.000792655	0.000198164	0	0.000132109	0	0.000264218	0.000132109	0.000198164	0	6.61e-05	0	0.000462382	0	0.000528436	0	0.00251007	0.00184953	0.000198164	0.000462382	0	6.61e-05	0.000528436	0.000858709	0.000660546
g__Candidatus_Actinomarina	0.00587886	0	0	0	0	0	0	0	0	0	0	0	0	0	0	0	0	0	0	0	0	0	0	0.00865315	0	0	0	0	0	0	0	0	0	0	0	0	0	0	0	0	0	0	0	0	0	0	0	0	0
g__Sporacetigenium	0	0	0	0	0	0	0	6.61e-05	0	0	0	0	0	0	0	0	0	0	0	0	0	0	0	0	0	0	0	0	0	0	0	0	0	0	0	0	0	0	0	0	0	0	0	6.61e-05	0	0	0	0	0
g__possible_genus_04	0	0	0.000132109	0	0	0	0	0	6.61e-05	0	0	0	0	0	0	0	6.61e-05	0	0	0	0	0	0	6.61e-05	0	0	0	0	0	6.61e-05	6.61e-05	0	6.61e-05	0	0	0	0	0	0	0	0	0	0	6.61e-05	0	6.61e-05	6.61e-05	0	0
g__Corynebacterium_1	6.61e-05	0.000462382	0.00898342	0.000396327	0	0.000792655	0.0446529	0.000132109	0.00317062	0.000594491	0.000924764	0.000330273	0.00620913	0	0.000858709	0.000396327	0.000396327	0	0.00112293	0.000660546	0.000858709	0.0007266	0.0021798	0.0021798	0.000264218	0.00323667	0.000132109	0.00330273	0.00105687	0.0194861	0.0698857	6.61e-05	0.052117	0	0.00198164	0.00191558	0.000132109	0	0	0.000132109	0.000198164	0.000264218	0	0	6.61e-05	0	6.61e-05	0	0
g__Sulfurifustis	6.61e-05	0	0	0	0	0	0	0	0	0	0	0	0	0	0	0	0	0	0	0	0	0	0	0	0	0	0	0	0	0	0	0	0	0	0	0	0	0	0	0	0	0	0	6.61e-05	0	0	0	0	0
g__Sporichthya	0	0	0	0	0	0	0	0	6.61e-05	0	6.61e-05	0	0	0	0	0	0.000132109	0	0	0	0	0	0.000132109	0	0	0	0	0	0	0.000528436	0	0	0	0	0	0	0	0	0	0	0	6.61e-05	6.61e-05	0.000330273	0.000132109	0	6.61e-05	6.61e-05	0
g__Patulibacter	6.61e-05	0	0.000198164	0	0	0	0	0	0	0	0	0	0	0	0	0	0	0	0	6.61e-05	0	0.000132109	0.000132109	0	6.61e-05	0	0	0	6.61e-05	6.61e-05	0.000132109	6.61e-05	0.000132109	0	0	0	0	0	0	0	0	0	0	0	0	0	0	0	0
g__Actibacter	0	0	0	0	0	0	0	0	0	0	0	0	0	0	0	0	0	0	0	0	0	0	0	0	0	0	0	0	0	0	0	0	0	0	0	0	0	0	0	0	0	0	0	0	0	0	0	0	0
g__Salinicola	0	0	0	0	0	0	0	0	0	0	0	0	0	0	0	0	0	0	0	0	0	0	0	0	0	0	0	0	0	0	0	0	0	0	0	0	6.61e-05	0	0	0	0	0	0	0	0	0	0	0	0
g__Wolinella	0	0	0	0	0	0	0	0	6.61e-05	0	0	0	0.00125504	0	0	0	0	0	0	0	0	0	0	0	0	0	0	0	0.000132109	0	0	0	0	0	0	0	0	0	0	0	0	0	0	0	0	0	0	0	0
g__Cellulomonas	0	0	0	0	0	0	0	0	0	0	0	0	0	0	0	0	0	0	0	0	0	0	0	0	0	0	0	0	0	0.000198164	0	0	0	0.000132109	0.000198164	0	0	0	0	0	0	0	6.61e-05	0.000198164	6.61e-05	0	0	0	0
g__Geodermatophilus	0.000462382	0.000264218	0.000528436	6.61e-05	0	0	0.000132109	0	6.61e-05	0.000198164	6.61e-05	0	6.61e-05	0	0	0	6.61e-05	0	6.61e-05	0.000792655	0	0.000528436	0	0.000462382	0	0.000198164	0	6.61e-05	6.61e-05	0.000198164	0.000660546	0.000462382	6.61e-05	0	0.000396327	0.000264218	0	0.000330273	0.000330273	0.0395006	0.000528436	0.000792655	6.61e-05	0.00158531	6.61e-05	0.000132109	0.00158531	0.00151925	0.000660546
g__Defluviicoccus	0	6.61e-05	0	0	0	0	0	0	0	0	0	0	0	0	0	0	0	0	0	0	0	0	0	0	0	0	0	0	0	0	0	0	0	0	0	0	0	0	0	0	0	0	0	0	0	0	0	0	0
g__Brevifollis	0	0	0.000528436	0	0	0	0	0	0	0.000330273	0	0	0.000132109	0	0.000198164	0	0	0	0	0	6.61e-05	0	0	0	0	0	0	0	0	0	0.000528436	0	6.61e-05	0	0.00112293	0	0	0	0	0	0	0	0	0	0	0	0	0	0
g__Prevotella_1	0	0	0	0	0.000858709	0	0	0	0	0	0	0	0	0	0	0	0	0	0	0	0	0	0	0	0	0	0	0	0	0	0	0.00475593	0	0	0	0	0	0	0	0	0	0	0	0	0	0	0	0	0
g__Gottschalkia	0	0	0	0	0	0	0	0	0	0	0	6.61e-05	0	0	0	0	0	0	0.000396327	0	0	0	0	0	0	0	0.000198164	0	0	0	0	0	0	0	0	0	0	0	0	0	0	0	0	0	0	0	0	0	0
g__Rickettsia	0	0	0	0	0	0	0	0	0	0	0	0.000132109	0	0	0	6.61e-05	0	0	6.61e-05	0	0	0	0	0	0	0	0	0	0	0	0	0	0	0	0	0	0	0	0	0	0	0	0	0	0	0	0	0	0
g__Akkermansia	0.000330273	0	0	0	0	0	0	0	0	0	0	0	0	0	0	0	0	0	0	0	0	0	0	6.61e-05	0	0	0	0	0	0	0	0	0	0	0	0	0	0.000528436	0	0	0	0	0	0	0	0	0	0	6.61e-05
g__Brevibacterium	0	0.00409538	0	0	0	0	0	0	0	0	0	0	0	0	0	0	0	6.61e-05	0	0	0	6.61e-05	0	6.61e-05	0	0	0	6.61e-05	0	0	0	0	6.61e-05	0	6.61e-05	0	0	0	0	0	0	0	0	0	6.61e-05	0	0	0	0
g__Exiguobacterium	0	0	0	0	0	0	0	6.61e-05	0	0	0	0	0	0	0	0	0	0	0	0	0	0	0	0	0	0	0	0	0	0	0	0	0	0	6.61e-05	0	0	0	0	0	0	0	0	0	0	0	0	0.000396327	0
g__Eggerthia	0	0	0	0	0	0	0	0	0	6.61e-05	0	0	0	0	0	0	0	0	0	0	0	0	0	6.61e-05	0	0	6.61e-05	0	0	0	0.000462382	0	0	0	0	0	0	0	0	0	0.00356695	0	0	6.61e-05	0	0	0	6.61e-05	0
g__Family_XIII_UCG-002	0	0	0	0	0	0	0	0	0	0	0	0	0	0	0	0	0	0	0	0	0	0	0	0	0	0	6.61e-05	0	0	0	0	0	0	0	0	0	0	0	0	0	0	0	0	0	0	0	0	0	0
g__Ruminococcaceae_UCG-002	6.61e-05	0	0	0	0.000528436	0	0	0	6.61e-05	0	0	0	0	0	0	0	0	0	0	0	0	0.000660546	0	6.61e-05	0	0	0	0	0	0	6.61e-05	0.00389722	0	6.61e-05	0.000132109	0	0	0	0	0	0	0	0	0	6.61e-05	0	0	6.61e-05	0
g__Thermomonas	0	0.0007266	0.000462382	0.000462382	0	0.000462382	0.000132109	0.000132109	6.61e-05	0	6.61e-05	0	6.61e-05	0	0.000132109	0.000132109	0	6.61e-05	0	0.000132109	0	0.000132109	0	0	6.61e-05	0	0	0.000264218	0	0.000924764	0.000396327	0	6.61e-05	0.000330273	6.61e-05	0	0	0	0	0	0	0	0	0	0	0	0	0	0
g__Ornithobacterium	0	0	0	0	0	0	0	0	0	0	0	0	0	0	0	0	0	0	0	0	0	0	0	0	0	0	0	0	0	0	0	0	0	0	0	0	0	0	0	0	0	0	0	0	0	0	0	0	0
g__Eubacterium_ventriosum_group	6.61e-05	0	0.000198164	0	0	0	0	0	0	6.61e-05	0	0	0	0	0.000198164	0	0	0	0	0	0	0.00383117	0.000264218	0	6.61e-05	0	0	0	0	0	0.0105027	0	0.000132109	0	0.000198164	0	0	0	0	0	0	0	0	0	0	0	6.61e-05	0	6.61e-05
g__Meiothermus	0	0	0	0	0	0	0	0	0	0	0	0	0	0	0	0	0	0	0	0	0	0	0	0	0	0	0	0	0.000330273	0	0	0	0	0	0	0	0	0	0	0	0	0	0	0	0	0	0	0	0
g__Bradyrhizobium	0.000462382	0.000198164	0.00541647	0.000132109	6.61e-05	0	0.000132109	0.000132109	0.00125504	0.00158531	0.000132109	0.0101724	0.000396327	0	0.000264218	0.000198164	0.0007266	0	0	0.00409538	0.000198164	0.00462382	0.000990818	0.00112293	0.000462382	0.000792655	0.00165136	6.61e-05	0.00138715	0.0007266	0.00475593	0.000396327	0.00198164	0	0.00442566	0	0.000132109	0.00191558	0	0	0.000132109	0.000132109	0.000132109	0.000660546	0.000462382	0.00112293	0.000198164	0.000396327	0.000132109
g__Gordonia	0	0	0	0	0.000528436	0	0	6.61e-05	0	0	0	6.61e-05	0	0	0	0	0	0	6.61e-05	0	0	0	6.61e-05	0	0	0	0	0	0	0	0	0.000198164	0	0.000132109	0	0	0	0	0	0	0	0	0	0	0	0	0	0	0
g__Fusicatenibacter	0.000198164	6.61e-05	0.000330273	0	0.000198164	0	0	0	6.61e-05	0	6.61e-05	0.000132109	0	0	0.000198164	0.000198164	0.000198164	0	0.000330273	0.000132109	6.61e-05	0.00475593	0.000528436	0	0.000264218	0.000264218	0.000132109	6.61e-05	6.61e-05	0.000198164	0.0110972	0.000198164	0	0	0.000132109	0	0	0	0.0007266	0	0	0	0	0	6.61e-05	0	6.61e-05	0	0.000660546
g__Lysinibacillus	0.000528436	6.61e-05	0	0	0	6.61e-05	0	6.61e-05	0	0	0	0	0	0	0	0	0	0	0	0	0	0	0	0.000792655	0	0	0	0	0	0	0	6.61e-05	0	6.61e-05	6.61e-05	0	0	0	0	0	0	0	0	0	0	0	0	0	0
g__unidentified	0.154171	0.260255	0.175045	0.546403	0.0094458	0.399432	0.0408217	0.0287337	0.0671114	0.0721316	0.0490125	0.0286677	0.0395667	0.064139	0.042407	0.0589207	0.0663848	0.0552877	0.00739811	0.162824	0.0564106	0.172468	0.0665169	0.185151	0.0478235	0.0585904	0.0153247	0.33199	0.393685	0.0881168	0.183698	0.087126	0.122861	0.0451813	0.198296	0.077482	0.0268182	0.0355374	0.025365	0.105819	0.027809	0.0415483	0.0558822	0.064139	0.0336878	0.0295924	0.0588546	0.0595152	0.0461721
g__Xenorhabdus	0	0	0	0	0	0	0	0	0	0	0	0	0	0	0	0	0	0	0	0	0	0	0	0	0	0	0	0	0	0	0	0	0	0	0	0	0	0	0	0	0	0	0	0	0	0	0	0	0
g__Chitinimonas	0	0	6.61e-05	0	0	0	0	0	0	0	0	0	0	0	0	0	0	0	0	0	0	0	0	0	0	0	0	0	0	0	0	0	0	0	6.61e-05	0	0	0	0	0	0	0	0	0	0	0	0	0	0
g__Alteromonas	0.000462382	0	0	0	0	0	0	0	0	0	0	0	0	0	0	0	0	0	0	0	0	0	0	0.000462382	0	0	0	0	0	0	0	0	0	0	0	0	0	0	0	0	0	0	0	0	0	0	0	0	0
g__Burkholderiales_bacterium_Beta_02	0	0	6.61e-05	0	0	0	0	0	0	0	0	0	0	0	0	0	0	0	0	0	0	0	0	0	0	0	0	0	0	0	0	0	0	0	0	0	0	0	0	0	0	0	0	6.61e-05	0	0	6.61e-05	6.61e-05	0
g__Phalacroma_mitra	0.00105687	0	0	0	0	0	0	0	0	0	0	0	0	0	0	0	0	0	0	0	0	0	0	0.000330273	0	0	0	0	0	0	0	0	0	0	0	0	0	0	0	0	0	0	0	0	0	0	0	0	0
g__Leptolinea	0	0	0	0	0	0	0	0	0	0	0	0	0	0	0	0	0	0	0	0	0	0	0	0	0	0	0	0	0	0	0	0	0	0.000132109	0	0	0	0	0	0	0	0	0	0	0	0	0	0	0
g__Desulfovibrio	0	0.00118898	0.000198164	0	0	0	0	0	0	0.000264218	0	0	0.000528436	0	0	0	0	0	0	0.000858709	0	0.000198164	6.61e-05	0	0.000396327	6.61e-05	0	0	6.61e-05	0	0.000132109	0.000264218	6.61e-05	0	0.000264218	0	0	0	0	0	0.000132109	0	0	0	0	0	0	0	0
g__Eubacterium_eligens_group	0	0	0	0	0	0	6.61e-05	0	0	0	0	0	0	0	0	0	0	0	0	0	0	0.000594491	0	6.61e-05	0	0	0	0	0	0	0	0	6.61e-05	0	0.000330273	6.61e-05	0.000132109	0	0	0	0	0	0	0	0	6.61e-05	6.61e-05	0	0
g__Anaerosalibacter	0	0	0	0	0	0	0	0	0	0	0	0	0	0	0	0	0	0	0	0	0	0	0	0	0	0	0	0	0	0	0	0	0	0	0	0	0	6.61e-05	0	0	0	0	0	0	0	0	0	0	0
g__Nannocystis	0	0	0.000264218	0	0	0	0	0	0	0	0	0	0	0	6.61e-05	0	0	0	0	0	0	0	0	0	0	0	0	0	0	0	6.61e-05	0	0.000132109	0.000132109	0	0	0	0	0	0	0.000132109	6.61e-05	0	0.000396327	0	0	0.000198164	6.61e-05	0
g__Luedemannella	0.000132109	0.000264218	0.000264218	0	0	0	0	0	0	0.000198164	0	0	0	0	0	0	0.000264218	0	0	0.000264218	0	0.000264218	6.61e-05	0	0	6.61e-05	0	0	0.000132109	0	0.000132109	6.61e-05	0.000264218	6.61e-05	0.000264218	0	0	0	0	0	6.61e-05	0	0	0.000132109	6.61e-05	6.61e-05	0.000198164	0	0
g__Haliangium	0.000660546	0.000198164	0.00455777	0.000132109	0	6.61e-05	6.61e-05	0.000462382	0.000990818	0.00118898	0.0007266	0	0.000330273	0	0.000528436	0.000132109	0.00118898	0	0	0.00383117	6.61e-05	0.00270824	0.000462382	0.000660546	0.000462382	0.000528436	6.61e-05	6.61e-05	0.000396327	0.000660546	0.00350089	0.000858709	0.00118898	6.61e-05	0.00350089	0.000264218	6.61e-05	0	0	0	0.000132109	0	0.000132109	0.000660546	0.000198164	0.000132109	0.000528436	0.0007266	0.000330273
g__Bromus_tectorum	6.61e-05	0	0	0	0	0	0	0	0	0	0	0	0	0	0.000132109	0	0	0	0.000198164	6.61e-05	0	6.61e-05	0	0	6.61e-05	0	0	0	0.000132109	0	0	0	0.000132109	0	6.61e-05	0	0.000132109	0	0	0	0	0	0	0	0	0	0	0	0
g__bacterium_Ellin517	0	0	0	0	0	0	0	0	0	0	0	0	0	0	0	0	0	0	0	0	0	0	0	0	0	0	0	0	0	0	0	0	0	0	0	0	0	0	0	0	0	0	0	0	0	0	0	0	0
g__Defluviitaleaceae_UCG-011	0	0	0	0	0	0	0	0	0	0.000660546	0	0	0.000462382	0.000462382	0	0	0	0	0	6.61e-05	0	6.61e-05	0.000198164	6.61e-05	0.000330273	0	6.61e-05	0	0.000132109	0	0	0	0	0	0	0	0	0	0	6.61e-05	0	0	6.61e-05	0.000132109	0.000132109	0	0	6.61e-05	0.000528436
g__Thermovirga	0	0	0	0	0	0	6.61e-05	0	0	0	0	0	0	0	0	0.000132109	0	0	0	0	0	0	0	0	0	0	0	0	0	0	0	0	0	0	0	0	0	0	0	0	0	0	0	0	0	0	0	0	0
g__Macellibacteroides	0	0	0	0	0	0	0	0	0	0	0	0	0	0	0	0	0	0	0	0	0	0	0	0	0	0	0	0	0	0	0	0	0	0	6.61e-05	0	0	0	0	0	0	0	0	0	0	0	0	0	0
g__Armatimonas	0	0	0.000858709	0	0	0	0	0	6.61e-05	0	0	0	0	0	0.000198164	0	0	0	0	0	0	0	0	0	0	0	0	0	0	0	0.00132109	0	0	0	6.61e-05	0	0	0	0	0	0	0	0	0	0	0	0	0	0
g__Mycoplasma	6.61e-05	6.61e-05	0.0765572	0.00317062	0	0.000132109	0	0	0.00224586	0.00488804	0.000132109	0.00918158	0.007266	0.00112293	0.0100403	0	0.00858709	0.000924764	0	0.00317062	0.000396327	0.00739811	0.00125504	0	0.00422749	0.00812471	0.0007266	0.00838893	0.000660546	6.61e-05	0.0043596	0.000330273	0.00138715	0	0.00165136	0	0.00224586	0	0.000198164	0	0.000330273	6.61e-05	0.000198164	6.61e-05	0	0	0.00191558	6.61e-05	0.000330273
g__Candidatus_Woesebacteria_bacterium_GW2011_GWC2_31_9	0	0	6.61e-05	0	0	0	0	0	0	0	0	0	0	0	0	0	0	0	0	0	0	0	0	0	0	0	0	0	0	0	6.61e-05	0	0	0	0.000330273	0	0	0	0	0	0	0	0	0	0	0	0	0	0
g__Chryseolinea	0	0.000198164	0.000264218	0	0	0	6.61e-05	6.61e-05	0	0.000132109	0	0	0	0	0	0	6.61e-05	0	0	0.000264218	0	0.000132109	6.61e-05	0	0.000132109	0	0	6.61e-05	6.61e-05	0.000198164	0.000528436	6.61e-05	0	0.000264218	0	0	0	0	0	0	0	0	0	6.61e-05	0	0	6.61e-05	0	0
g__Flavisolibacter	6.61e-05	0	0.000132109	0	0	0	0	0	0	0	0	0	0	0	0	0	0	0	0	0	0	0.000132109	0	0.000132109	0	0	0	0	0	0	0	6.61e-05	0	0	0	0	0	0	0	0	0.000132109	0	0	6.61e-05	0	0	0	0	6.61e-05
g__PAUC26f	0	6.61e-05	0.000330273	0	0	0	0	0	0	0	0	0	6.61e-05	0	0	0	0	0	0	6.61e-05	0	6.61e-05	0	0	0	0	0	0	6.61e-05	0	0.000132109	6.61e-05	6.61e-05	0	0.000132109	0	0	0	0	0	0	0	0	0	0	0	0	0	0
g__Faucicola	0	0	0	0	0	0	0	0	0	6.61e-05	0	0	0	0	0	0	0	0	0	0	0	0	0	0	0.0140036	0	0	0	0.000132109	0	0	0	0	0	0	0	0	0	0	0	0	6.61e-05	0.00171742	0.000198164	0.000132109	0	6.61e-05	0	0
g__Coprococcus_2	0	0	0	0	0	0	0	0	0	0	0	0	0	0	0	0	0	0	0	0	0	0.00132109	0	0	0	0	0	0	0	0	6.61e-05	0	0	0	0.000198164	0	0	0	0	0	0	0	0	0	0	0.000132109	0	0	0
g__Macrococcus	0	0	0	0	0	0	0	0	0	0	0	0	0	0	0	0	0	0	0	0	0	0	0	0	0	0	0	0	0	0	0	0	0	0	0	0	0	0	0	0	0	0	0	0	0	0	0	0	0
g__Eikenella	0.000264218	0	0.129401	0.000396327	0	0.000528436	0	0.0131449	0.00198164	0.00264218	0.000198164	0	0.00105687	0.00237796	0.0171081	0.000330273	0.0116256	0.0233833	6.61e-05	0.00251007	0.00198164	0.00158531	0.00132109	0.00244402	0.00198164	0.00627518	0.00184953	0.000132109	0.00165136	0.0007266	0.00495409	0.000462382	0.00204769	0	0.00251007	0.00118898	6.61e-05	0.00191558	0.00132109	0.000132109	0.000264218	0.00118898	0.00125504	0.000330273	0.000198164	0.000264218	0.00178347	0.000462382	0.00171742
g__Candidatus_Entotheonella	0	0	0	0	0	0	0	0	0	6.61e-05	0	0	0	0	0	0	0	0	0	0	0	0	0	0	0	0	0	0	0	0	0	0	0	0	0	0	0	0	0	0	0	0	6.61e-05	0.000132109	0	0	6.61e-05	0.000132109	0
g__Kribbella	0.000396327	0	0.000462382	0	0	0	0	0	0.000330273	0.000264218	0.000132109	0	6.61e-05	0	6.61e-05	0.000594491	0.000330273	0	0	0.000594491	0	0.000924764	6.61e-05	0	0.000132109	6.61e-05	0	0	0.000198164	0	0.0007266	0	0.000264218	0	0.000792655	0	0	0	0	0	6.61e-05	0	0	0.000132109	0	0	0	0.000132109	0
g__Serratia	0	0	6.61e-05	0	0	0	0	0	6.61e-05	0	0	0	0	0	0.000528436	0	0	0.000330273	0.000396327	6.61e-05	0.000132109	0.000792655	0	0	0	6.61e-05	0	0	6.61e-05	0.0123522	0	0	6.61e-05	0	0.00165136	0	0	0	0	0	0	0	0	0	0	0	0	0	0
g__Mizugakiibacter	0	0	0	0	0	0	0	0	0	0	0	0	0	0	0	0	0	0	0	0	0	0	0	0.000792655	0	0	0	0	0	0	0	0	0	0	0	0	0	0	0	0	0	0	0	0	0	0	0	0	0
g__Blautia	0	0	0.000330273	0	0.000198164	0	0	0	0	0	6.61e-05	0.000462382	0.000132109	0	0.000462382	0.000330273	0.00112293	0.000198164	0.000528436	0.000132109	0	0.00587886	0.000594491	6.61e-05	6.61e-05	0.000132109	0.000330273	0	6.61e-05	6.61e-05	0.0153907	0.000132109	6.61e-05	6.61e-05	0.000858709	0.00125504	0.00178347	0	0.0007266	6.61e-05	0.000132109	0	0	0.000132109	0	0	0.000396327	0.000264218	0.000132109
g__Asanoa	0	0	0.000198164	0	0	6.61e-05	0	0	0.000132109	0.000264218	0	0	6.61e-05	0	0	0	0	6.61e-05	0	6.61e-05	0	0.000528436	0	0	6.61e-05	0	0	0	0	0.000132109	0.000264218	0	0.000132109	0	0.000132109	0	0	0	0	0	0	0	0	6.61e-05	0	0	6.61e-05	0.000132109	0
g__Holdemania	0	0	0	0	0	0	0	0	0	0	0	0	0	0	0	0	6.61e-05	0	0	0	0	0	0	0	0	0	0	0	0	0	0.000198164	0	0	0	0	0	0	0	0	0	0	0	0	0	0	0	0	0	0
g__Halioglobus	0	0	0	0	0	0	0	0	0	0	0	0	0	0	0	0	0	0	0	0	0	0	0	0	0	0	0	0	0	0	0	0	0	0	0	0	0	0	0	0	0	0	0	0	0	0	0	0	0
g__Pontibacter	0	0	0	0	0	0	0	0	0	0	0	0	0	0	0	0	0	0	0	0	0	0	0	0	0	0	0	0	0	0	0	0	0	0	0	0	0	0	0	0	0	0	0	0	0	0	0	0	0
g__Zoogloea	0	0	0	0	0	0	0	0	0	0	0	0	0	0	0	0	0	0	0	0.000132109	0	0	0	0	0	0	0	0	0	0	6.61e-05	0	0	0	6.61e-05	0	0	0	0	0	0	0	0	0	0	0.000198164	0	0	0
g__Opitutus	6.61e-05	6.61e-05	0.0007266	0	0	0	0	0	0.000132109	0.000198164	0	0	0	0	0.000264218	0	0.000264218	0	0	0.000198164	0	0.000330273	0	0.000132109	6.61e-05	0	0	0	6.61e-05	0	0.000924764	0	0.000198164	6.61e-05	0.000198164	0	0	0	0	0	0.000198164	6.61e-05	6.61e-05	0.000462382	6.61e-05	0	0.000924764	0.0007266	0.000132109
g__Catenibacterium	0	0	0	0	0	0	0	0	0	0	0	0	0	0	0	0	0	0	0	0	0	0	0	0	0	0	0	0	0	0	0	0	0	0	0	0	0	0	0	0	0	0	0.000264218	0	0	0	0	0	0
g__Enorma	0	0	0	0	0	0	0	0	0	0	0	0	0	0	0	6.61e-05	0	0	0	0	0	0	0.000132109	0	0	0	0	0	0	0	0	0	0	0	0	0	0	0	0	0	0	0	0	0	0	0	0	0	0
g__Anaeromyxobacter	0	0	0	0	0	6.61e-05	0	0	0	0	0	0	0	0	0	0	0	0	0	0	0	0	0	0	0	0	0	0	0	6.61e-05	0	6.61e-05	0	6.61e-05	0	0	0	0	0	0	0	0	0	0	0	0	0	0	0
g__Altererythrobacter	0.000198164	0.000594491	0.000198164	0.00118898	0	0.0007266	0.000594491	0.000462382	6.61e-05	6.61e-05	6.61e-05	0	0	0	0	6.61e-05	0	0	0	0.000198164	0	0.000132109	0	0.000198164	0	0	0	0.000660546	0	0.00350089	0.000198164	0	6.61e-05	0	6.61e-05	0	0	0	0	0	0.000198164	0.000264218	0.000132109	0.000594491	0	6.61e-05	0.0014532	0.0007266	0.000132109
g__Faecalibaculum	0	0	0	0	0	0	0	0	6.61e-05	0	0	6.61e-05	0	0	0	0	0	0	0	0	0	0	0.00310456	0	0	0	0	0	0	0	0	0.000132109	6.61e-05	0	6.61e-05	0	0	0.000396327	0	0	0	0	0	0	0	0	0	0	0
g__Dyella	0	0	0.000264218	0	0	0	0	0	0	0	0	0	0	0	0.000132109	0	0	0	0	0	0	0	0	0	0	0	0	0	0	0	0.000132109	0	6.61e-05	0	6.61e-05	0	0	0	0	0	0	0	0	0	0	0	0	0	0
g__Ruminiclostridium	0	0	0	0	6.61e-05	0	0	0	0	0	0	0	0	0	0	0	0	0	0	0	0	0	0	6.61e-05	0	0	0	0	0	0	0	0	0	0	0	0	0	0.000132109	0	0	0	0	0	0	0	0	0	0	0
g__Howardella	0	0	0	0	0	0	0	0	0.000132109	0	0	0	0	0	0	0	0.000132109	0	0	0.000198164	0	0.000132109	0	6.61e-05	0	0	0	0	0.000198164	0	0	0	6.61e-05	0	0	0	0	0	0	0	0	0	0	0	0	0	6.61e-05	6.61e-05	0.000132109
g__Ruminococcaceae_UCG-010	0	0	6.61e-05	0	0.000198164	0	0	0	0	0	0	0	0	0	0	0	0	0	0	0	0	0.000462382	0	0	0	0	0	0	0	0	0	0.000198164	0	0	0	0	0	0.000594491	0	0	0	0	0	0	0	0	0	0	0
g__Blastocatella	0	0	6.61e-05	0	0	0	0	0	6.61e-05	6.61e-05	6.61e-05	0	0	0	0	0	6.61e-05	0	0	0.000132109	0	6.61e-05	0	6.61e-05	0	0	0	0	0	0	0	0	0	0	6.61e-05	0	0	0	0	0	0	0	0	0	0	0	0	0	6.61e-05
g__Prosthecomicrobium	0	0	0	0	0	0	0	0	0	0	0	0	0	0	6.61e-05	0	0	0	0	6.61e-05	0	0	0	0	0	0	0	0	0	0	0.000198164	0	0	0	0	0	0	0	0	0	0	0	0	0	0	0	0	0	0
g__Amphiplicatus	0	6.61e-05	0	0.00482198	0	0.000132109	0	0	0	0	6.61e-05	0	0	0	0	0	0	0	0	0	0	0	0	0	0	6.61e-05	0	6.61e-05	0	6.61e-05	0	0	0	0	0	0	0	0	0	0	0	0	0	0	0	0	0	0	0
g__Syntrophomonas	0	0	0	0	0	0	0	0	0	0	0	0	0	0	0	0	0	0	0	0	0	0	0	0	0	0	0	0	0	0	0	0	0	0.00151925	0	0	0	0	0	0	0	0	0	0	0	0	0	0	0
g__Facklamia	0	0	0	0	0	0	0	0	0	0	0	0	0	0	0	6.61e-05	0	0	0.000132109	0	0	0	0	0	0	0	0.000132109	0	0	0	0	0	0	0	0	0	0	0	0	0	0	0	0	0	0	0	0	0	0
g__Kaistia	0	0	0	0	0	0	0	0	0	0	0	0	6.61e-05	0	6.61e-05	0	0	0	0	0	0	0	0	0	0	0	0	0	0	0	0	0	0	0	0	0	0	0	0	0	0	0	0	0	0	0	0	0	0
g__Xanthobacter	0	0	6.61e-05	6.61e-05	0	6.61e-05	0	0	6.61e-05	0	6.61e-05	0.000132109	0	0	0	0	0	6.61e-05	0	0	0	6.61e-05	0.000198164	0	0	0	0.000660546	0.00667151	0	0.000198164	0.000132109	0.000132109	0.000132109	0	0.000198164	0	0	0	0	0	0	0	0	0	6.61e-05	0	0	0	6.61e-05
g__Rudanella	0	0	0	0	0	0	0	0	0	0	0	0	0	0	0	0	0	0	0	0	0	0	0	0	0	0	0	0	0	0	0	0	0	0	0	0	0	0	0	0	0	0	0	0	0	0	0	0	0
g__Oribacterium	0.00132109	0	0.000462382	6.61e-05	0.000198164	0.000132109	0.000132109	0.0209393	0.0007266	0.00244402	0.000396327	0	0.000132109	0.00118898	0.00468987	6.61e-05	0.000792655	0.000858709	0	0.00118898	0.00151925	0.0007266	0.00449171	0.000396327	0.000924764	0.000264218	0	0	0.00383117	6.61e-05	0.00132109	0	0.000990818	0	0.000858709	0.000858709	0.00515226	0.00429355	0.00158531	0.000132109	0.000198164	6.61e-05	0.000462382	0.000792655	0	6.61e-05	0.00138715	0.000132109	0.000792655
g__Catonella	0.000198164	6.61e-05	0.0007266	0.00409538	0.0851443	0.000594491	0	0	0.000396327	6.61e-05	0.000594491	6.61e-05	0.00303851	0.000858709	0.0029064	6.61e-05	0.0007266	0.000264218	0	0.0007266	0.00138715	0.000858709	0.0014532	0.000132109	0.00462382	0.000528436	0.000462382	6.61e-05	0.0007266	0.000264218	0.00112293	0.000924764	0.000132109	0	0.000924764	0	0.00211375	0.0014532	0.00138715	0	0.00402933	6.61e-05	0.00132109	0.00105687	0.000132109	6.61e-05	0.000858709	0.00112293	0.00330273
g__Ureibacillus	0	0	6.61e-05	0	0	0	0	0	6.61e-05	0	0	0	0	0	0	0	0	0	0	0.000132109	6.61e-05	0	0.00343484	0	0	0	0	0	0	0	0	0	0	0	0	0	0	0	0	0	0	0	0	0	0	0	0	0	0
g__Dorea	0	0	0	0	0	0	0	0	0	0	0	0	0	0	0	0	0.000924764	0	0	0	0	0.000330273	0	0	0	0	0	0	0	6.61e-05	0	0	0	0	0	0	0	0.000198164	0	0	0	0	0	0	0	0.000132109	0.000264218	0	0
g__unidentified_Cytophagales/green_sulfur_bacterium_OPB56	0	0	6.61e-05	0	0	0	0	0	0	0	0	0	0	0	0	0	0	0	0	0	0	0	0	0	0	0	0	0	0	0	0	0	0	0	0	0	0	0	0	0	0	0	0	0	0	0	0	0	0
g__Verticia	0	0	0	0	0	0	0	0	0	0	0	0	0	0	0	0	0	0	0	0.000132109	0	6.61e-05	0	0	0	0	0	0	0	0	0	0	0	0	0	0	0	0	0	0	0	0	0	0	0	0	0	0	0
g__Megasphaera	0.00125504	0.000198164	0.000792655	0.000198164	0	0.00389722	6.61e-05	0	0.0134091	0.0179668	0.0127485	6.61e-05	0.000528436	0.00422749	0	0.000594491	0.00601097	0.0007266	0.0192879	0.00554858	0.0161834	0.00191558	0.0500694	0.0007266	0.00178347	0.0268842	0.000264218	0.000198164	0.0112293	0	0.00125504	0	0.00105687	0	0.000528436	0.000660546	0.00845498	0.00383117	0.000198164	0.000132109	0.00132109	0.012154	0.0208072	0.00132109	0.000792655	0.000528436	0.00825682	0.0029064	0.0021798
g__mouse_gut_metagenome	0	0	0	0	0	0	0	0	0	0	0	0	0	0	0	0	0	0	0	0	0	0	0	0	0	0	0	0	0	0	0	0	0	0	0	0.000198164	0	0	0	0	0	0	0	0	0	0	0	0	0
g__Subdoligranulum	0	0.00898342	0.000528436	0.000132109	0	0.000198164	0	0	6.61e-05	6.61e-05	0.000132109	0	0	0	0.000396327	0	6.61e-05	6.61e-05	0	0	0	0.00270824	0.000330273	0	0	0	6.61e-05	0	0.000132109	0	0.0152586	0.000198164	0	0	0.000858709	0	6.61e-05	0	0	0	0	0	0.000264218	0	0	0	0	6.61e-05	0
g__Apibacter	0	0	0	0	0	0	0	0	0	0	0	0	0	0	0	0	0	0	6.61e-05	0	0	0	0	0	0	0	0	0	0	0	0	0	0	0	0	0	0	0	0	0	0	0	0	0	0	0	0	0	0
g__Eubacterium_coprostanoligenes_group	0	0.00554858	6.61e-05	6.61e-05	0.000198164	6.61e-05	0	0	0	0	0	0	0	0	0	0.000132109	0	0	6.61e-05	6.61e-05	0	0.000132109	0.000198164	0	6.61e-05	0	6.61e-05	0	0	0	0.000132109	0.000132109	6.61e-05	0	0	0	0	0	0	0	0	0	0	0	0	0	0	0	0
g__Idiomarina	0.00251007	0	0	0	0	0	0	0	0	0	0	0	0	0	0	0	0	0	0	0	0	0	0	0.000396327	0	0	0	0	0	0	0	0	0	0	0	0	0	0	0	0	0	0	0	0	0	0	0	0	0
g__Candidatus_Alysiosphaera	0	0	0.000132109	6.61e-05	0	0	0	6.61e-05	0	6.61e-05	0	0	6.61e-05	0	0	0	0.000330273	0	0	0.000132109	0	0.000528436	0	0	6.61e-05	0	0	0	0	0	0.000264218	6.61e-05	0.000132109	0	0.000132109	0	0	0	0	0	0.000264218	0.000330273	0.000198164	0.00211375	0.000198164	0.000132109	0.00171742	0.00184953	0.000924764
g__Acetobacteroides	0	0	0	0	0	0	0	0	0	0.000132109	0	0	0	0	0	0	0	0	0	0	0	0	0	0	0	0	0	0	6.61e-05	0	0	0	0	0	6.61e-05	0	0	0	0	0	0	0	0	0	0	0	0	0	0
g__Parafilimonas	0	0	0	0	0	0	0	0	0	0	6.61e-05	0	0	0	0	0	0	0	0	0	0	0	0	0	0	0	0	0	0	0	0	0	0	0	0	0	0	0	0	0	0	0	0	0	0	0	0	0	0
g__Sphingobium	0	0	6.61e-05	0	0.000198164	0	0	0	0	0	0	0	0	0	0	0	0	0	0	6.61e-05	0	0	0	0	0	0	0	0	0	0	0	0	6.61e-05	0	0	0	0	0	0	0	0	0	0	0	0	0	0	0	0
g__Stenotrophobacter	0	0	0	0	0	0	0	0	6.61e-05	0	0	0	0	0	0	0	0	0	0	6.61e-05	0	6.61e-05	0	0	0	6.61e-05	0	0	0	0	6.61e-05	0	6.61e-05	0	0.000132109	0	0	0	0	0	0	0	0	6.61e-05	0	0	6.61e-05	0.000132109	0
g__Lyngbya	0	0	0	0	0	0	0	0	0	0	0	0	0	0	0	0	0	0	0	0	0	0	0	0	0	0	0	0	0	0	0	0	0	0	0	0	0	0	0	0	0	0	0	0	0	0	0	0	0
g__Gaiella	0.000330273	0	0.00112293	6.61e-05	0	0.000198164	0.000132109	0.000198164	0.000528436	0.000792655	0.000330273	0	0	0	0.000132109	0	0.000792655	0	0	0.00105687	0	0.000858709	0.000264218	0.000858709	6.61e-05	0.000396327	0	0	0.000462382	0.000660546	0.00125504	0.000528436	0.000264218	0.000594491	0.00138715	0	0	0	0	0	0.000594491	0.000264218	0.000132109	0.000858709	0.000198164	0.000132109	0.000594491	0.0007266	0.000264218
g__Bacteroidales_genomosp._P4_oral_clone_MB2_G17	0.000132109	0	0.000132109	0	0	0	0	0	0.00310456	0.00112293	0	0	0.000660546	0.000264218	0	0	0	0	0	0.00125504	0.000132109	0.000594491	0.000462382	0.0007266	0.00112293	0.000132109	0.000528436	0	6.61e-05	0	6.61e-05	6.61e-05	0.00310456	0	0	0	0	0	0	0	0.00449171	0	0.000132109	0.000330273	6.61e-05	0	0	0.000396327	0.000924764
g__Anaerolinea	0	0	0	0	0	0	0	0	0	0	0	0	0	0	0	0	0	0	0	0	0	0	0	0	0	0	0	0	0	0	0	0	0	0	0.000198164	0	0	0	0	0	0	0	0	0	0	0	0	0	0
g__Craurococcus	0	0	0	0	0	0	0	0	0	0	0.000198164	0	0	0	0	0	0	0	0	0	0	6.61e-05	0	0	0	0	0	0	0	0	0	0	0	0	0	0.00118898	0	0.000990818	0.000264218	0.0683665	0.000264218	0.00224586	0	0.000132109	0.000264218	0.000198164	0.000198164	0.000198164	0.000660546
g__Fusobacterium	0.162494	0.0014532	0.0102385	0.0221943	0.0007266	0.00336878	0.0517868	0.0464364	0.026686	0.0797279	0.00237796	0.0087192	0.0540326	0.0597133	0.178017	0.000858709	0.0256952	0.0503996	0.0108329	0.0383777	0.0421428	0.0334897	0.0397648	0.0116917	0.118238	0.0511923	0.0243741	0.000990818	0.0801902	0.00297246	0.0323667	0.00700178	0.0611005	0.0480217	0.021732	0.0768875	0.0202788	0.0480877	0.16005	0.0122201	0.0864654	0.0735187	0.0374529	0.0208732	0.00601097	0.0058128	0.02662	0.0271484	0.0395667
g__Dechloromonas	0	0	0.000858709	0	6.61e-05	0	0	0	0	0.000660546	0	6.61e-05	0.000132109	0	0.000264218	0	0.000132109	6.61e-05	0	0.00112293	0	6.61e-05	6.61e-05	0	6.61e-05	6.61e-05	0	0	0.000132109	0	0.000858709	0.000132109	0.000132109	0.000198164	0.00178347	0	0	0	0	0	0	0	0	0	0	0	0	0	0
g__Anaeromyxobacter_dehalogenans	0	0	6.61e-05	0	0	0	0	0	6.61e-05	0	0	0	0	0	0	0	0	0	0	6.61e-05	0	6.61e-05	0	0	0	0	0	0	0	0	6.61e-05	0	0	0	0	0	0	0	0	0	0	0	0	0	0	0	0	0	0
g__Geothrix	0	0	0	0	0	0	0	0	0	0	0	0	0	0	0	0	6.61e-05	0	0	0	0	6.61e-05	0	0	0	0	0	0	0	0	0	0	0	0	6.61e-05	0	0	0	0	0	0	0	0	0	0	0	0	0	0
g__Magnetospirillum	0	0	0	0	0	0	0	0	0	0	0	0	0	0	0	0	0	0	0	6.61e-05	0	0	0	0	0	0	0	0	0	0	6.61e-05	0	0	0	0	0	0	0	0	0	0	0	0	0	0	0	0	0	0
g__Parabacteroides	0	6.61e-05	6.61e-05	0	6.61e-05	0	0	6.61e-05	0.000198164	0	0	6.61e-05	0	0	0	0.000198164	0.000462382	0	6.61e-05	6.61e-05	0	6.61e-05	0.000528436	0.000132109	0	0	0.000132109	6.61e-05	0	0	0.0007266	0	0	0	0.000198164	0	0.000792655	0	0	0	0	6.61e-05	0	0	0	0	0	6.61e-05	6.61e-05
g__Pseudomonas	0.000264218	6.61e-05	0.00264218	0	6.61e-05	0	6.61e-05	0	0.0007266	0.000858709	0.00118898	0.000198164	6.61e-05	0.000132109	0.000462382	0.00429355	0.00257613	0.000462382	0.000594491	0.00165136	0.000396327	0.0014532	0.000858709	0.000132109	0.000594491	0.00158531	0.000198164	0.000396327	0.00125504	0.000132109	0.00284035	0.00257613	0.00178347	0.000132109	0.00171742	0.0007266	0.000924764	0.000660546	0	0.000660546	0.0014532	0.00118898	0.000990818	0.0050862	0.0305172	0.0397648	0.00343484	0.0117577	0.0107008
g__Slackia	0	0	0	0	0	0	0	0	0.000132109	6.61e-05	0.000132109	0	0	0	0	0	0	0	0	6.61e-05	0.000132109	0.000132109	6.61e-05	0	0	0	0	0	0	0	0	0	6.61e-05	0	0	0	0	0	0	6.61e-05	0.000198164	6.61e-05	0.000198164	0	0	0	6.61e-05	0	0.000330273
g__Geminicoccus	0	6.61e-05	0	0.000132109	0	6.61e-05	6.61e-05	0	0	0	0	0	0	0	0	0	0	0	0	0	0	0	0	0	0	0	0	6.61e-05	0	0.000264218	0	0	0	0	0	0	0	0	0	0	0	0	0	0	0	0	0	0	0
g__Weissella	0.00171742	0	0.00356695	0	0	0	0	0	0.0043596	6.61e-05	0	0	6.61e-05	6.61e-05	0.00482198	0	0.00587886	0.00317062	0.00105687	0.00310456	0.0021798	0.0200145	0.0021798	0.000132109	0.0079926	6.61e-05	0	0	0.00257613	0	0.000462382	0.0007266	0.00964397	0	0.0113614	0.000396327	0.00805866	0.000858709	0.000924764	0.000858709	0	0	0	0	0	0	0	0	0
g__CL500-3	6.61e-05	0	0	0	0	0	0	0	0	0	0	0	0	0	0	0	0	0	0	0	0	0	0	0	0	0	0	0	0	0	0	0	6.61e-05	0	0	0	0	0	0	0	0	0	0	0	0	0	0	0	0
g__OM27_clade	0.000132109	6.61e-05	0.00323667	0.000264218	0	6.61e-05	0	0	6.61e-05	0.0007266	0	0	0	0	0.000462382	6.61e-05	0	0	0	0.000858709	0	0.000462382	0	0.000132109	6.61e-05	6.61e-05	0	0.000132109	6.61e-05	0.000264218	0.00198164	0.000132109	6.61e-05	0	0.000792655	0	0	0	0	0	6.61e-05	6.61e-05	6.61e-05	0.000396327	0	6.61e-05	0.000528436	0.000198164	0
g__Christensenellaceae_R-7_group	0	0	0.000198164	0	0.000198164	0	0	0	6.61e-05	0.000264218	0	0	0.000132109	0	0.000198164	0	0.000198164	0	0	6.61e-05	0	0.00667151	6.61e-05	0	0.000330273	6.61e-05	0	0	0.000132109	0	0.000198164	0.000792655	0.000264218	0	0.000462382	0.000858709	0	0	0.000132109	0	0	0	0	0	0	0	6.61e-05	6.61e-05	6.61e-05
g__Finegoldia	0	0	0	0	0	0	0	0	0	0	0	0	6.61e-05	0	0	0	0.000594491	0	0	0	0	0	0	0	0	0	0	0	6.61e-05	0	0.00237796	0	6.61e-05	0	0	0	0.0029064	0	0	0	0	0.00171742	0	0	0	0	0	0	0
g__Paeniclostridium	0	0	0	0	0	0	0	0	0	0	0	0	0	0	0	0	0	6.61e-05	0	0	0	0.000528436	0	0	0	0	0	0	0	0	0.000990818	0	0	0	0	0	0	0	0	0	0	0	0	0	0	0	0	0	0
g__Truepera	0	0	0	0	0	0	0	0	0	0	0	0	0	0	0	0	0	0	0	0	0	0	0	0	0	0	0	0	0	0	0	0	0	0	0	0	0	0	0	0	0	0	0	0	0.000264218	0	0	0	0
g__Anaerovorax	0	0	0	0	0.000198164	0	0	0	0	0	0	0	6.61e-05	0	0	0	0	0	0	0	0	0	0	0	0	0	0	0	0	0	0	0.000528436	0	0	0	0	0	0	0	0	0	0	0	0	0	0	0	0	0
g__Enteractinococcus	0	0	0	0	0	0	0	0	0	0	0	0	0	0	0	0	0	0	0	0	0	0	0	0	0	0	0	0	0	0	0	0	0	0	0	0	0	0	6.61e-05	0	0	0	0	0	0	0	0	0	0
g__Dyadobacter	0	0	0	0	0	0	0	0	0	0	0	0	0	0	0	0	0	0	0	0	0	0	0	0	0	0	0	0	0	0	0	0	0	0	0	0	0	0	0	0	0	6.61e-05	6.61e-05	0	0	0	6.61e-05	0	0
g__Fonticella	0	0	0	0	0	0	0	0	0	6.61e-05	0	0	0	0	0	0	0	0	0	6.61e-05	0	0	0	0	0	0	0	0	0	0	0	0	0	0	0	0	0	0	0	0	0	0	0	0	0	0	0	0	0
g__Aquicella	0	0	0	0	0	0	0	0	0	0	0	0	6.61e-05	0	0	0	0	0	0	0.000132109	0	0	0	0	0	0	0	0	6.61e-05	0	0	0	0	0	6.61e-05	0	0	0	0	0	0	0	0	0	0	0	6.61e-05	6.61e-05	0
g__Empedobacter	0	0	0	0	0	0	0	0	0	0	0	0	0	0	0	0	0	0	0.000132109	0	0	0	0	0	0	0	0	0	0	0	0	0	0	0	0	0	0	0	0	0	0	0	0	0	0	0	0	0	0
g__Aciditerrimonas	0	0	0	0	0	0	6.61e-05	0	0	0	0	0	0	0	0	0	0	0	0	0	0	0	0	0	0	0	0	0	0	0	0	0	0	0	0	0	0	0	0	0	0	0	0	0	0	0	6.61e-05	6.61e-05	6.61e-05
g__Sulfuritalea	0	0	0.000396327	0	6.61e-05	0	0	0	0	6.61e-05	0	0	0	0	6.61e-05	0	0	0	0	0.000330273	0	0	0	0	0	0	0	0	0	0	0.000396327	0	0	6.61e-05	0.000198164	0	0	0	0	0	0	0	0	0	0	0	0	0	0
g__OM75_clade	0.000264218	0	0	0	0	0	0	0	0	0	0	0	0	0	0	0	0	0	0	0	0	0	0	0.000198164	0	0	0	0	0	0	0	0	0	0	0	0	0	0	0	0	0	0	0	0	0	0	0	0	0
g__Eubacterium_saphenum_group	0	0	0	0	0	0	0	0	0.000132109	6.61e-05	6.61e-05	0	0.00184953	0	0	0	0	0	0	0.000396327	0	0	0	0.000330273	0.000660546	0	0.000528436	0	0.000396327	0	0.000132109	0.000264218	0	0	0.000264218	0	0	0	6.61e-05	0	0.000330273	0	0	0	6.61e-05	0	6.61e-05	6.61e-05	0.000198164
g__Planomicrobium	6.61e-05	0.000132109	0	0	0	6.61e-05	0	0	0	0	6.61e-05	0	0	0	0	0	0	0	0	0.000132109	0	0	0	0	0	0	6.61e-05	0.00303851	0	0	0	0	0	0	0	0	0	0	0.000264218	6.61e-05	0	0	0	0	0	0	0	0	0
g__Pseudolabrys	0.000198164	0.000132109	0.00118898	6.61e-05	0	0	0	0.000132109	0.000396327	0.000132109	0	0	0	0	0.000132109	0.000330273	0.000396327	0	0	0.000792655	0	0.00112293	0.000264218	0.000198164	0	0	0	0.000198164	0	0.000660546	0.000396327	0.000264218	0.000330273	0	0.000858709	0	0	0	0	0	0	0.000198164	0	0.000264218	0.000264218	0	0.000132109	0.000198164	6.61e-05
g__Leptotrichia	0.0323667	0.000264218	0.0014532	0.000330273	6.61e-05	0.000264218	0.000132109	0.015721	0.0395006	0.0113614	0.000132109	0	0.0138054	0.0229209	0.000396327	0.000264218	0.00502015	0.00389722	0.000132109	0.0117577	0.0114935	0.00574675	0.0284035	0.00475593	0.00746417	0.0381135	0.00178347	0.0112293	0.0768215	0.0698197	0.0014532	0.000660546	0.00561464	6.61e-05	0.00528437	0.00184953	0.0118238	0.00759628	0.00468987	0.000330273	0.00251007	0.0188255	0.0449171	0.00277429	0.00211375	0.000858709	0.0120219	0.00191558	0.0136072
g__Prevotella	0.0176366	0.000594491	0.00634124	0.00924764	0.618337	0.016976	0.0239118	0.0712729	0.0236475	0.0243741	0.00845498	0.0219301	0.0252989	0.0418125	0.0455116	0.00112293	0.05324	0.0595812	0.0626858	0.0373869	0.0337539	0.0270824	0.100667	0.0100403	0.0421428	0.0451813	0.00548253	0.0287998	0.0223925	0.00178347	0.0125504	0.00462382	0.0758306	0.0208072	0.0214677	0.00640729	0.0243741	0.0165797	0.0437281	0.00211375	0.0359997	0.0731224	0.0284035	0.00753022	0.0058128	0.00495409	0.0258273	0.0131449	0.0175705
g__Woodsholea	0	0	0.00118898	0	0	0	0	0	0.000462382	0.000198164	0	0	0.000132109	0	6.61e-05	0	0.000396327	0	0	0.0007266	0	0.000924764	0.000264218	0.000264218	6.61e-05	6.61e-05	0	0	0.000198164	0	0.000528436	0.000132109	0.000264218	6.61e-05	0.000858709	0	0	0	0	0	0	0	0	0.000132109	0	0	6.61e-05	0.000132109	6.61e-05
g__Hyaloperonospora_arabidopsidis	0	0	0	0	0	0	0	0	0	0	0	0	0	0	0	0	0	0	0	0	0	0	0	0	0	0	6.61e-05	0	0	0	0	0	0	0	0	0	0	0	0	0	0	0	0	0	0	0	0	0	0
g__Sphingobacterium	0.000264218	0	6.61e-05	0	0	0	0	0	0.000198164	0	0	0	0	0	6.61e-05	6.61e-05	0.000132109	0	6.61e-05	0.000198164	0	6.61e-05	6.61e-05	0	0.000594491	0	0	0	0	0	0	0	0.000198164	6.61e-05	6.61e-05	0	0	0	0	0	0	0	0	0	0	0.00198164	0.000132109	0.000132109	0
g__Hyphomicrobium	0.000198164	0	0.000264218	6.61e-05	0.000198164	0	0.0416804	0.000264218	0.000264218	0	0	6.61e-05	6.61e-05	0	6.61e-05	6.61e-05	0.000462382	0	0	0.000264218	6.61e-05	0.000594491	0.000990818	0	0.000264218	0.000198164	0	0	0.000528436	0.000330273	0.00138715	0.000132109	0.000330273	0.0176366	0.000858709	0	0	0	0	0	0	0	6.61e-05	0.000198164	6.61e-05	0.000132109	0.000132109	6.61e-05	6.61e-05
g__Formosa	0.000132109	0	0	0	0	0	0	0	0	0	0	0	0	0	0	0	0	0	0	0	0	0	0	0	0	0	0	0	0	0	0	0	0	0	0	0	0	0	0	0	0	0	0	0	0	0	0	0	0
g__Family_XIII_AD3011_group	0	0	0	6.61e-05	0	0	0	0	0	0	0	0	0	0	0	0	0	0	0	0	0	0.000132109	0	0	0	0	6.61e-05	0	0	0	0	0	0	0	0	0	0	0	0	0	0	0	0	0	0	0	0	0	0
g__Agaricicola	0	0	0.000132109	0	0	0	0	0	0	6.61e-05	0	0	0	0	0	0	0	0	0	0	0	0	0	0.000132109	6.61e-05	0.000198164	0	0	0.000132109	0	0.000462382	0	0	0	6.61e-05	0	0	0	0	0	0	0	0	0	0	0	0	0	0
g__Lachnospiraceae_NK3A20_group	0	0	0	0	0	0	0	0	0	0	0	0	0	0	0	0	0	0	0	0	0	0	0	0	0	0	0	0	0	0	0	0.000264218	0	0	0	0	0	0	0	0	0	0	0	0	0	0	0	0	0
g__Dysgonomonas	0	0	0	0	0	0	0	0	0	0	0	0	0	0	0	0	0	0	0	0	0	0	0.000198164	0	0	0	0	0	0	0	0	0	0	0	0	0	0	0	0	0	0	0	0	0	0	0	0	0	0
g__Pseudoramibacter	0	0	0	0	0	0	0	0	0	0	0	0	0	0	0	0	0	0	0	0	0	0	0.000198164	0.000132109	0	0.000396327	0	0	0	0	0	6.61e-05	0	0	0	0	0	0	0	0	0	0	0	0	0	0	0	0	0
g__Curvibacter	0	0	0	0	0	0	0	0	0	0	0	0	0	0	0	0	0	0	0	0	0	0	0	0	0	0	0	0	0	0	0	0.000198164	0	0	0	0	0	0	0	0	0	0.00191558	0	0	0.000462382	0	0	0	0
g__Bacteriovorax	0	0	0	0	0	6.61e-05	0	0	0	0	0	0	0	0	0	0	0	0	0	6.61e-05	0	6.61e-05	0	0	0	0	0	0	0	0	0.000132109	0	0	0	6.61e-05	0	0	0	0	0	0	0	0	0	0	0	0	0	0
g__Cellvibrio	0	0	0	0	0	0	0	0	0	0	6.61e-05	0	0	0	0	0	0	0	0	0	0	0	0	0	0	0	0	0	0	0	0	0	0	0	0	0	0	0	0	0	0.000594491	0.000198164	0.000198164	0.0014532	0.000132109	0.000132109	0.00165136	0.00165136	0.000792655
g__Chthoniobacter	0	0	0.000198164	0	0	0	0	0	0	6.61e-05	0	0	0	0	0	0	0	0	0	6.61e-05	0	0.000198164	0	6.61e-05	0	0	0	0	0	0	0.000198164	0	6.61e-05	0	0	0	0	0	0	0	0	0	0	0	0	0	0	0	0
g__Tepidimicrobium	0	0	0	0	0	0	0	0	0	0	0	0	0	0	0	0	0	0	0	0	0	0	0	0	0	0	0	0	0	0	0	0	0	0	0	6.61e-05	0	6.61e-05	0	0	0	0	0	0	0	0	0	0	0
g__Lachnospiraceae_ND3007_group	0	0	0.000132109	0	0	0	0	0	0.000132109	0	6.61e-05	6.61e-05	0	0	0	0.000132109	0	6.61e-05	0.000330273	0	0	0.000924764	0.000132109	0	0	0	0	0	0	0	0.000792655	0	0	0	0	0	0	0	0	0	0	6.61e-05	0	0	0	0.000594491	6.61e-05	0	0
g__Neochlamydia	0	0	0	0	0	0	0	0	0	6.61e-05	0	0	0	0	0	0	0	0	0	0.000198164	0	0	0	0	0	0	0	0	0	0	0	0	0	0	0	0	0	0	0	0	0	0	0	0	0	0	0	0	0
g__Moryella	0	0	0	0	0	0	0	0	0	0	0	0	0	0	0	0	0	0	0	0	0	0	0	0	0	0	0	0	0	0	0	0	0	0	0	0	0	0	0	0	0	0	0	0	0	0	6.61e-05	0	0
g__Singulisphaera	0	0	0.000132109	0	0	0	0	0	6.61e-05	0	0	0	6.61e-05	0	0	0	6.61e-05	0	0	6.61e-05	0	6.61e-05	0	0	0	0	0	0	0	0	6.61e-05	0	0	0	0.000132109	0	0	0	0	0	0	0	0	0	0	0	0	0	0
g__Lactobacillus	0.000264218	0.251866	0.000594491	0.00488804	0.00614307	0.00158531	0.000132109	0.000462382	0.000792655	0.000132109	0.00204769	0.00125504	0.000990818	6.61e-05	0	0.00171742	0.00369906	0.000264218	0.00495409	0.000660546	0.000132109	0.000330273	0.0209393	0.0418786	0.000990818	0.0029064	0.00112293	0.00171742	0.000462382	0.000264218	0.00165136	0.00713389	0.00191558	0.000198164	0.000858709	0.00640729	0.0224586	0.00336878	0.00957791	0.0105027	0	0.00700178	0.000594491	0.000198164	0.00297246	0	0.000198164	0.000330273	0.00449171
g__Novosphingobium	6.61e-05	0	6.61e-05	0	6.61e-05	0	0	0	0	0	6.61e-05	0	0	0	0	0	0	0	0	0	0	0	0	6.61e-05	0	0	0	0	0	0	0	6.61e-05	0	0	0	0	0	0	0	0	0.000132109	0	0	6.61e-05	6.61e-05	0	6.61e-05	0	0
g__hgcI_clade	0	0	0	0	0	0	0	0	0	0	0	0	0	0	0	0	0	0	0	0	0	0	0	0	0	0	0	0	0	0	0	0	0	0	0	0	0	0	0	0	0	0	0	0	0	0	0	0	0
g__Lachnoclostridium_10	0	0	0	0	0.000132109	0	0	0	0	0	0	0	0	0	0	0	0	0	0	0	0	0	0	0	0	0	0	0	0	0	0	0.000462382	0	0	0	0	0	0	0	0	0	0	0	0	0	0	0	0	0
g__Sulfuricurvum	0	0	0	0	0	0	0	0	0	0	0	0	0	0	0	0	0	0	0	0	0	0	0	0	0	0	0	0	0	0	0	0	0	0.000264218	0	0	0	0	0	0	0	0	0	0	0	0	0	0	0
g__Oceanobacillus	0	0	0	0	0	0	0	0	0	0	0	0	0	0	0	0	0	0	0	0	0	0	0	0	0	0	0.000462382	0	0	0	0	0	0	0	0	0	0	0	0.00118898	6.61e-05	6.61e-05	0	0	6.61e-05	0.000528436	0	6.61e-05	0	0.000990818
g__Sulfurovum	0	0	0	0	0	0	0	0	0	0	0	0	0	0	0	0	0	0	0	0	0	0	0	0	0	0	0	0	0	0	0	0	0	0.000264218	0	0	0	0	0	0	0	0	0	0	0	0	0	0	0
g__Massilia	0.00132109	0.000132109	0.00323667	6.61e-05	0.000396327	0.000198164	6.61e-05	0.000264218	0.000660546	0.0094458	6.61e-05	0.000528436	0.000264218	0	0.00184953	0.00118898	0.00165136	0.000264218	0.000660546	0.0213356	0.000132109	0.000858709	0.000528436	6.61e-05	0.000330273	0.000528436	0.000792655	6.61e-05	0.0007266	0.000132109	0.00350089	0.0236475	0.000330273	6.61e-05	0.00614307	0	0	0	0.000396327	0	0	0	0.000264218	0.000264218	0	0	0.000330273	6.61e-05	0
g__Rhodococcus	0	0.000198164	0.000132109	0.000132109	0	0.000462382	0	0.007266	0	0	6.61e-05	6.61e-05	0	0	0	0.0211375	6.61e-05	0	0.00356695	0	6.61e-05	6.61e-05	0	0	0	0	0.0007266	0.000132109	6.61e-05	6.61e-05	6.61e-05	0.000132109	0	0	0.000132109	0	0	0.000396327	0	0	0	0	0	6.61e-05	0	0	0	0	0
g__Spirochaeta_2	0	0	0	0	0	0	0	0	0	6.61e-05	0	0	0	0	0	0	0	0	0	0	0	0	0	0	0	0	0	0	0	0	0	0	0	0.00191558	0	0	0	0	0	0	0	0	0	0	0	0	0	0	0
g__Parasutterella	0	0	0	0	0	0	0	0	0	0	0	0	0	0	0	0	0	0	0	0	0	0.000396327	0	0.000132109	6.61e-05	0	0	0	0	0	0	6.61e-05	0	0	0	0	0	0	0	0	0	0	0	0	0	0	6.61e-05	0.000330273	0
g__Solitalea	0	0	0.000396327	0	0	0	0	0	6.61e-05	0.000264218	0	0	6.61e-05	0	0	0	0	0	0	0.000198164	0	0	0	0	6.61e-05	0	0	0	0	0	0.000330273	0	0	6.61e-05	0	0	0	0	0	0	0	0	0	0	0	0	0	0	0
g__Peptoniphilus	0	0	0	0	0	0	0	0	0	0	0	0	0	0	0	0	6.61e-05	0	0	0	0	0	0	0	0	0	0	0	0	0	0.000858709	0	0	0	6.61e-05	0.000924764	0.000396327	0.000330273	6.61e-05	6.61e-05	0	0.000462382	0	0	0	0	0	0	0
g__Allobaculum	0	0	0	0	6.61e-05	0	0	0	6.61e-05	0	0	6.61e-05	0	0	0	6.61e-05	0	0	0.000396327	6.61e-05	0	0	0.00211375	0	0	0	0.000132109	0	0	0	0	0.000198164	0	0	0	0	0	0	0	0	0	0	0	0	0	0	0	0	0
g__Butyricimonas	0	0	0	0	6.61e-05	0	0	6.61e-05	0	0	0	0	0	0	0	0	0	0	0	0	0	0	0	0	0	0	0	0	0	0	0.000330273	0	0	0	0	0	0	0	0	0	0	0	0	0	0	0	0	0	6.61e-05
g__Ezakiella	0	0	0	0	0	0	0	0	0	0	0	0	0	0	0	0	0	0	0	6.61e-05	0	0	0	0	0	0	0	0	0	0	0	0	0	0	0	0.00237796	0.000462382	0.000396327	0	0.000198164	0	0	0	0	0	0	0	0	0
g__Microbacterium	6.61e-05	0.00118898	0.000396327	0.00158531	0	0.00105687	6.61e-05	0	0.000132109	0	0.000792655	0.123192	0	0	0.000132109	0.000858709	0.00118898	0.000132109	0.000660546	0.000330273	0	0.000198164	0.00125504	6.61e-05	6.61e-05	0	0.000660546	0.00317062	0.000330273	0.000132109	0.000264218	0	0.00125504	0.000132109	0.00132109	0.000132109	0	6.61e-05	0.000198164	0.0262897	0	0	0	0.000198164	0	0	0	0	0
g__Undibacterium	0	6.61e-05	0	0	0	0	6.61e-05	6.61e-05	0	0	0	0	0	0	0	0	0	0	0	0	0	0	0	0	0	0	0	0	0	0.0468327	0	0	0	0	0	0	0	0	0	0	0	0	0	0	0	0	0	0	0
g__Oleiphilus	0	0	0	0	0	0	0	0	0	0	0	0	0	0	0	0	0	0	0	0	0	0	0	0	0	0	0	0	0	0	0	0	0	0	0	0	0	0	0	0	0	0	0	0	0	0	0	0	0
g__Luteolibacter	0	0	0.000198164	0	0	0	0	0	0	0	0	0	0	0	0	0	0	0	0	6.61e-05	0	0	0	0	0	0	0	0	0	0	0	0	0	0	6.61e-05	0	0	0	0	0	0	0	0	0	0	0	0	0	0
g__Rhizobium	0.00184953	0.000462382	0.00369906	0.000330273	6.61e-05	0.000330273	0.0112953	6.61e-05	0.00138715	0.000792655	0.000132109	0.0137393	0.000198164	0	0.00416144	0.0634124	0.00165136	0.00151925	0.0007266	0.00231191	0.000990818	0.00554858	0.00257613	0.000330273	0.00317062	0.00158531	0.00105687	0.00138715	0.0014532	0.000330273	0.00211375	0.000660546	0.0108329	0.00528437	0.0151925	0	0	0.000462382	6.61e-05	0	0.000660546	0.000330273	0.000396327	0.00251007	0.000264218	0.000132109	0.00204769	0.00204769	0.000858709
g__Actinoallomurus	0	0	0	0	0	0	0	0	6.61e-05	0	0	0	0	0	0	0	0	0	0	0.000198164	0	6.61e-05	0	0	0	0	0	0	0	0.000990818	6.61e-05	0	0	0	0	0	0	0	0	0	0	0	0	6.61e-05	0	0	0	6.61e-05	0
g__Stenotrophomonas	0	6.61e-05	0.000264218	6.61e-05	0.000132109	0	0	0	0.000132109	0	6.61e-05	0.000132109	6.61e-05	0	0	0.000396327	0.000396327	0.000198164	0.000396327	0.000132109	0.000132109	0.000198164	0.000132109	0	0.000132109	0	0.000132109	0.000858709	0.000330273	0.000132109	0.000528436	0.000198164	0.000264218	6.61e-05	0.000198164	0.418059	0.0498712	0.377766	0.00442566	0.0441905	0	0.000462382	0.000132109	0.000396327	0.00772838	0.0110972	0.000330273	0.000990818	0.000462382
g__Amycolatopsis	0	0	6.61e-05	6.61e-05	0	0	0	0	6.61e-05	0.000198164	6.61e-05	0	0	0	0	0	0.000132109	0	0	0.000264218	0	6.61e-05	0	0	0	0	0	0	0	0.00105687	6.61e-05	0	6.61e-05	0	0.000132109	0	0	0	0	0	0	0	0	6.61e-05	0	0	0	0	0
g__Saccharofermentans	0	0	0	0	0.000462382	0	0	0	0	0	0	0	0	0	0	0	0	0	0	0	0	0	0	0	0	0	0	0	0	0	0	0.00105687	0	0	0	0	0	0	0	0	0	0	0	0	0	0	0	0	0
g__Rhodoplanes	0.000396327	0	0.00317062	0	0	0	0	0	0.000594491	0.000330273	0	0	0.000330273	0	6.61e-05	0	0.000924764	0	0	0.00204769	6.61e-05	0.00198164	0.000594491	0.000198164	0.000264218	0.000528436	0	0	0.000594491	6.61e-05	0.000990818	0	0.000990818	0	0.00224586	0.00178347	0	0	0	0	6.61e-05	0	0	0.000132109	6.61e-05	0	0	0	0
g__Lachnospiraceae_FCS020_group	0	0.00158531	0	0	0	0	0	0	0	0	0	0	0	0	0	0	0	0	0	0	0	0	0	0	0	0	0	6.61e-05	0	0	0	0	0	0	0	0	0	0	0	0	0	0	0	0	0	0	0	0	0
g__Lautropia	0.000132109	0.000330273	0.000198164	0.000198164	6.61e-05	0.0058128	0	6.61e-05	0.0021798	0.000594491	0.000264218	0.000132109	0.000594491	0.0007266	6.61e-05	6.61e-05	0.000396327	6.61e-05	0.00607702	0.00739811	0.000792655	0.000396327	0.000264218	0.000594491	0.00132109	0.00297246	0	0.0116917	0.000198164	0	0	6.61e-05	0.000396327	0.0179668	0.000660546	0.000132109	0.000198164	0.00317062	0.00442566	0.000990818	0.000198164	0	0.000198164	0.000396327	0.000132109	0.000132109	0.00356695	0.000396327	0.000594491
g__Halocella	0	0	0	0	0	0	0	0	0	0	0	0	0	0	0	0	0	0	0	6.61e-05	0	0	0.000264218	0	0	0	0	0	0	0	0	0	0	0	0	0	0	0	0	0	0	0	0	0	0	0	0	0	0
g__Aestuariimicrobium	0	0	0	0	0	0	0	0	0	0	0	0	0	0	0	0	0	0	0	0	0	0	0	0	0	0	6.61e-05	0	0	0	0	0	0	0	0	0	0	0.000330273	0	0	0	6.61e-05	0	0	6.61e-05	0	0	0	0
g__Dongia	0	0	0.000462382	0	0	0	0	0	0.000132109	0	0	0	0	0	0	0	6.61e-05	0	0	0.000198164	0	0.000462382	6.61e-05	0	0	0	0	0	0	0	0	0	0.000198164	0	0.000330273	0	0	0	0	0	6.61e-05	0	0	0.000198164	0	0	0	0	0
g__Aureimonas	0	0	0.000396327	0	0	6.61e-05	0	6.61e-05	0	0	0	0	0	0	0	0	0	0	0	6.61e-05	0	0	0	0	0	0	0	0	0	0	0.000330273	0	0	6.61e-05	0	0	0	0	0	0	0	0	0	0	0	0	0	0	0
g__Luteibacter	0	0	0	0	0	0	0	0	0	0	0	0	0	0	0	0	0	0	0	0	0	0	0	0	6.61e-05	0	0	0	0	0	0	0	6.61e-05	0	0	0	0	0	0	0	0	0	0	0	0	0	0	6.61e-05	0
g__Eubacterium_yurii_group	0	0	0	0	0	0	0	0	0.000198164	6.61e-05	0	0	0.000198164	0.000330273	0	0	6.61e-05	0.000198164	0	0	0	0.000792655	6.61e-05	0	0.000462382	0.000132109	0	0	0	0	0	0	0	0	0.000330273	0	0.00198164	0	0	0	0.000264218	0	0.000330273	0.000132109	0	0	6.61e-05	0.000528436	0.000462382
g__Sphingomonas	0.00416144	0.000264218	0.00475593	0.000396327	0.000198164	0.000132109	0.00132109	0.0402272	0.00251007	0.00165136	0.000594491	0.000660546	0.000330273	6.61e-05	0.000330273	0.0309135	0.00224586	0.000594491	6.61e-05	0.00455777	0.000132109	0.0050862	0.00198164	0.00297246	0.00138715	0.0014532	0.000198164	0.000330273	0.00396327	0.00224586	0.00442566	0.00284035	0.00270824	0.000198164	0.00680362	0.00112293	0.0007266	0.000396327	0.000198164	0.0374529	0.000858709	0.00165136	0.000594491	0.00422749	0.000330273	0.000396327	0.00204769	0.00284035	0.00171742
g__Candidatus_Saccharibacteria_bacterium_UB2523	0	0	0	0	0	0	0	0	0.00178347	0.000132109	0	0	0.000264218	0.000198164	0	0	0	0	0	0.000198164	0	0	0.000198164	0.000132109	0	6.61e-05	0	0	0	0.000132109	0	0	0.000132109	0	0.000264218	0	0	0	0	0	0	0	0.000198164	0.000132109	0	6.61e-05	0	0.000858709	0.000330273
g__Coxiella	0	0	0	0	0	0	0	0	0	0	0	0	0	0	0	0	0	0	0	0	0	0	0	0.000264218	0	0	0	0	0	0	0	0	0	0	0	0	0	0	0	0	0	0	0	0	0	0	0	0	0
g__Arcobacter	0	0	0	0	0	0	0	0	0	0	0	6.61e-05	0	0	0	0.000132109	0	0	6.61e-05	6.61e-05	0	0	0	0	0	0	6.61e-05	0	0	0	6.61e-05	0	0	0	0	0	0	0	0	0	0	0	0	0	0	0	0	0	0
g__Gemmatimonas	0.00105687	0.000198164	0.00204769	0.00521831	0	0.000198164	0	6.61e-05	0.000198164	0.00105687	0	0	0.000198164	0	0.000132109	6.61e-05	0.00125504	6.61e-05	0	0.00297246	6.61e-05	0.00277429	0.000528436	0.000462382	0.000198164	0.000198164	0	0	0.000462382	0.000264218	0.00138715	0.000132109	0.000396327	0.000132109	0.00132109	0	0	0	0	0	0.000132109	6.61e-05	0	0.000264218	6.61e-05	0	0	6.61e-05	0.000132109
g__12up	0	0	6.61e-05	0	0	0	0	0	0	0	0	0	6.61e-05	0	0	0	6.61e-05	0	0	0.000132109	0	0	0	0	0	0	0	0	0	0	0	0	6.61e-05	0	0.000396327	0	0	0	0	0	0	0	0	0	0	0	0	0	0
g__Salinimicrobium	0	0	0	0	0	0	0	0	0	0	0	0	0	0	0	0	0	0	0	0	0	0	0.000132109	0	0	0	0	0	0	0	0	0	0	0	0	0	0	0	0	0	0	0	0	0	0	0	0	0	0
g__Sphingopyxis	0.000858709	0.000132109	0.000396327	0.00105687	0.000330273	0.000132109	0.000132109	0.000396327	6.61e-05	0	0.000528436	0	0	0	0.000132109	0.000330273	0.000132109	6.61e-05	0	0.000396327	0	0.000132109	0.000396327	6.61e-05	0	0.000132109	0	0.000198164	0.000132109	0.0007266	0.000594491	0	6.61e-05	0.000264218	0.000396327	0	0	0	0	0	0.000132109	6.61e-05	0.000660546	0.000594491	0.00112293	0.000990818	0.000528436	0.000660546	0.000132109
g__Jeotgalicoccus	0	0	0	0	6.61e-05	0	0	0	0	0	0	0	0	0	0	0.000132109	0	0	6.61e-05	0	0	0	0	0	0	0	0	0	0	0	0	6.61e-05	0	0	0	0	0	0	0	0	0	0	0	0	0	0	0	0	0
g__Streptosporangium	0	0	0.000198164	0	0	0	0	0	6.61e-05	0	0	0	0	0	6.61e-05	0	6.61e-05	6.61e-05	0	0.000132109	0	0.000330273	0.000132109	0	0	0	0	0	0	0	0.000132109	0	0	0	0.000132109	0	0	0	0	0	0	0	0	6.61e-05	0	0	0	0	0
g__unidentified_rumen_bacterium_RFN46	0	0	0	0	0.000198164	0	0	0	0	0	0	0	0	0	0	0	0	0	0	0	0	0	0	0	0	0	0	0	0	0	0	0.000660546	0	0	0	0	0	0	0	0	0	0	0	0	0	0	0	0	0
g__Stella	0	0	0	0	0	0	0	0	0	0	0	0	0	0	0	0	0	0	0	0	0	0	0	0	0	0	0	6.61e-05	0	6.61e-05	0	0	0	0	0	0	0	0	0	0	0	0	0	6.61e-05	0	0	0	0	0
g__Acidothermus	6.61e-05	0	0	0	0	0	0	0	0	6.61e-05	0	0	0	0	0	0	0	0	0	0	0	0	0	0.000198164	0	0	0	0	0	0	6.61e-05	0	0	0	6.61e-05	0	0	0	0	0	0	0	0	0	0	0	0	0	0
g__Erysipelothrix	0	0	0	0	0	0	0	0	0	0	0	0	0	0	0	0	0	0	0	0	0	0	0	0	0	0	0	0	6.61e-05	0	0	0	0	0	0.000198164	0	0	0	0	0	0	0	0	0	0	0	0	0	0
g__Streptomyces	0.000528436	0.000396327	0.000462382	0.000198164	0	0.000528436	0.000462382	0.000264218	0.000330273	0.000594491	0.000660546	0.000132109	0.000132109	0	0	0.00858709	0.000264218	6.61e-05	0.000396327	0.000528436	0	0.000924764	0.000198164	0.000396327	6.61e-05	0.000264218	0.000198164	0.000132109	0.000330273	0.0112293	0.00125504	0.000660546	0	6.61e-05	0.000462382	0	0	0	0	0	0.000594491	0.000198164	0.000396327	0.000924764	0.000132109	0.000198164	0.00138715	0.000528436	0.000330273
g__Propionibacterium	0	6.61e-05	6.61e-05	0.000198164	0	0.000858709	0	0	0	0	0.00323667	0.00264218	0	0	0	0.00568069	0.000330273	0	0.0007266	0	0	0	0.000132109	0	0	0.000132109	0.000132109	0.000198164	0	0	6.61e-05	0.000264218	6.61e-05	0	0.000330273	0.000396327	0	0	0	0	0	0	0	0	6.61e-05	0	0	0	0
g__Levilinea	0	0	0	0	0	0	0	0	0	0	0	0	0	0	0	0	0	0	0	0	0	0	0	0	0	0	0	0	0	0	0	0	0	0.000132109	0	0	0	0	0	0	0	0	0	0	0	0	0	0	0
g__Capnocytophaga	0.0459079	0.000198164	0.0729242	0.00706784	0	0.00310456	0	0.0179008	0.00634124	0.00231191	0.0180989	0.000264218	0.00561464	0.00350089	0.00158531	0.000264218	0.00832288	0.0309796	0.0404254	0.00409538	0.0112293	0.00125504	0.00178347	0.00475593	0.00416144	0.00548253	0.00257613	0.000198164	0.0112293	0.000396327	0.00416144	0.000528436	0.0151925	0	0.00634124	0.000330273	0.00911553	0.00686967	0.0212696	0.00118898	0.00125504	0.000330273	0.00475593	0.00118898	0.000924764	0.000330273	0.00647335	0.00336878	0.0115595
g__Clostridium_sensu_stricto_13	0	0	0.000132109	0	0	0	0	0	0	0	0	0	0	0	0	0	0	0	0	0	0	0	0	0	0	0	0	0	0	0	0	0	0	6.61e-05	0	0	0	0	0	0	0	0	0	0	0	0	0	0	0
g__Candidatus_Giovannonibacteria_bacterium_GW2011_GWB1_47_6b	0	0	6.61e-05	0	0	0	0	0	0	0	0	0	0	0	0	0	0	0	0	0	0	0	0	0	0	0	0	0	0	0	0	0	0	0	6.61e-05	0	0	0	0	0	0	0	0	0	0	0	0	0	0
g__Parasegetibacter	6.61e-05	0	0	0	0	0	0	0	0	0	0	0	0	0	0	0	0	0	0	0	0	0	0	0	0	0	0	0	0	0	6.61e-05	0	0	0	0	0	0	0	0	0	0	0	0	0	0	0	6.61e-05	0	0
g__Faecalitalea	0	0	0	0	0	0	0	0	0	0	0	0	0	0	0	0	0	0	0	0	0	0	0	0	0	0	0	0	0	0	0	0	6.61e-05	0	0	0	0	0	0	0	0	0	0	0	0	0	0	0	0
g__Cupriavidus	0	0	0	0	0	0	0	0	0	0	0	0	0	0	0	0	0	0	0	0	0	0	0	0	6.61e-05	6.61e-05	0	0	0	0	0	0	0	0	0	0	0	0	0	0	0	0	0	0	0	0	0	0	0
g__Rubrobacter	0.000330273	0.000132109	0.000198164	6.61e-05	0	6.61e-05	0	0	0	0	0.00502015	0	0	0	0	0	0.000132109	0	0	6.61e-05	0	6.61e-05	0	0	0	6.61e-05	0	0	0	0	0.000462382	0	0.000132109	6.61e-05	6.61e-05	0	0	0	0	0	0.000132109	0	0	0.000132109	0.000132109	0	6.61e-05	6.61e-05	0
g__Pyramidobacter	0	0	0	0	0	0	0	0	0	0.000132109	0	0	0	0	0	0	0.000264218	0	0	6.61e-05	0	0.000462382	0	0.000132109	0	0	0	0	0	0	0	0	6.61e-05	0	0	0	0	0	0	0	0	0	0	0	0	0	0	0	0
g__Pseudoxanthomonas	0	0	0.000660546	6.61e-05	0	0	0	6.61e-05	0	0.000198164	0	0	0	0	0.000330273	0.00184953	0	6.61e-05	0.000198164	0.000396327	0	6.61e-05	0	0	0	0	0.000132109	0	0.000132109	0.000198164	0.000792655	0	0.000132109	0	0.000198164	0	0	0	0	0	6.61e-05	0	6.61e-05	0.000198164	0	6.61e-05	0.000132109	0.000264218	0.000198164
g__Epilithonimonas	0	0	0	0	0	0	0	0	0	0	0	0	0	0	0	0	0	0	0	0	0	0	0	0	0	0	0	0	0	0	0	0	0	0	0	0	0	0	0	0	0	0.000990818	0	0	0	0	0	0	0
g__Pseudofulvimonas	0	0	0	0	0	6.61e-05	0	0	0	0	0	0	0	0	0	0	0	0	0	0	0	0	0	0	0	0	0	0.000330273	0	0	0	0	0	0	0	0	0	0	0	0	0	0	0	0	0	0	0	0	0
g__Negativicoccus	0	0	0	0	0	0	0	0	0	0	0	0	0	0	0	0	0	0	0	0	0	0	0	0	0	0	0	0	0	0	0	0	0	0	0	0	0	0	0	0	0	0	0	0	0	0	0	0	0
g__Prevotellaceae_NK3B31_group	0	0	0	0	0	0	0	0	0	0	0	0	0	0	0	0.000132109	0	0	0.000198164	0	0	0	0	0	0	0	0.000132109	0	0	0	0	0.000132109	0	0	0	0	0	0	0	0	0	0	0	0	0	0	0	0	0
g__Anaerostipes	0	0	0.000132109	0	0	0	0	0	0	6.61e-05	0	0	0.000132109	0	6.61e-05	0	6.61e-05	0	0	0	0	0.00231191	0	0	0.000132109	0	0	0	6.61e-05	0.000132109	0.00607702	0.000264218	6.61e-05	0	0.000330273	0	0.00244402	0	0.00105687	0	0	0	0	0	0	0	6.61e-05	0	0
g__Ruminococcaceae_UCG-009	0	0	0	0	0	0	0	0	0	0	0	0	0	0	0	0	0	0	0	0	0	0	0.000264218	0	0	0	0	0	0	0	0	0	0	0	0	0	0	0	0	0	0	0	0	0	0	0	0	0	0
g__Varibaculum	0	0	0	0	0	0	0	0	0	0	0	6.61e-05	0	0	0	0	6.61e-05	0	0	0	0	0	6.61e-05	0	0	0	0	0	0	0	0	0	0	0	0	0	0.000132109	0	0	0	0	0	0	0	0	0	0	0	0
g__Pleomorphomonas	0	0	0	0	0	0	0	0	0	0	0	0	0	0	0	0	0	0	0	0	0	0	0	0	0	0	0	0	0	0	0	0	0	0	0	0	0	0	0	0	0	0	0	6.61e-05	6.61e-05	0	0.000330273	0	0
g__Paludibacter	0	0	0	0	0	0	0	0	0	6.61e-05	0	0	0	0	0	0	0	0	0	0.000198164	0	0	0	0	0	0	0	0	0	0	0	0	0	0	0.000132109	0	0	0	0	0	0	0	0	0	0	0	0	0	0
g__Thermobispora	0	0	0	0	0	0	0	0	0	0	0	0	0	0	0	0	0	0	0	0	0	0	0	0	0	0	0	0	0	0.000264218	0	0	0	0	0	0	0	0	0	0	0	0	0	0	0	0	0	0	0
g__Nocardia	0	0	0	0	0	0	0	0	0	0	0	0	0	0	0	0	0	0	0	0	0	0	0	0	0	0	0	0	0	0	0	0	0	0	0	0	0	0	0	0	0	6.61e-05	0	0	0	0	0	6.61e-05	6.61e-05
g__Alicyclobacillus	0	0.000132109	0	0.000198164	0	0	0	0	0	0	0.012154	0	0	0	0	6.61e-05	0	0	6.61e-05	0	0	0	0	0	0	0	0	6.61e-05	0	0	0	0	0	0	0	0	0	0	0	0	0	0	0	0	0	0	0	0	0
g__Ruminiclostridium_6	6.61e-05	0.00971002	0	0.000264218	0	6.61e-05	0	0	0	0	6.61e-05	0	0	0	0	0.000132109	6.61e-05	0	0	0	0	0.00191558	0	0	6.61e-05	0.000132109	0	0	0	0	0	0	0.000198164	0	0	0	0	0	0	0	0	0	0	0	0	0	0	0	0
g__Pelagibacterium	0	0	0	0	0	0	0	0	0	0	0	0	0	0	0	0	0	0	0	0	0	0	0	0	0	0	0	0	0	0	0	0	0	0	0	0	0	0	0	0	0	0.00475593	0.000528436	0.00554858	0.109783	0.105952	0.00951186	0.0585243	0.0166457
g__Tabrizicola	0	0	0.000594491	0	0	0	0	0	0	0.000330273	0	0	6.61e-05	0	0.000198164	0	0	0	0	0.000660546	0	0.000198164	6.61e-05	0	6.61e-05	0	0	0	6.61e-05	0	0.000924764	0	0	0	0.000132109	0	0	0	0	0	0	0	0	6.61e-05	0	0	0	0	0
g__Arcticibacter	0	0	0	0	0	0	0	0	0	0	0	0	0	0	0	0	0	0	0	0	0	0	0	0	0	0	0	0	0	0	0	0	0	0	0	0	0	0	0	0	0	0	0	6.61e-05	6.61e-05	0	0	6.61e-05	0
g__Actinomyces	0.00224586	0.000594491	0.000990818	0.000660546	0.00825682	0.000396327	0.000330273	0.0429355	0.0123522	0.0184292	0.00548253	0.00548253	0.00343484	0.0145981	0.000330273	6.61e-05	0.00937975	0.00719995	0.00330273	0.012154	0.0136733	0.0128806	0.00865315	0.0317062	0.00468987	0.0776802	0.000198164	0.00356695	0.0198824	0.000990818	0.00396327	0.000528436	0.00541647	0.0147962	0.00257613	0.00284035	0.00475593	0.0197503	0.0298567	0.00184953	0.00171742	0.00574675	0.00231191	0.00138715	0.00541647	0.000396327	0.00264218	0.0014532	0.00165136
g__Psychrobacter	0	0.000198164	0	6.61e-05	0	0	6.61e-05	6.61e-05	0	0	0.000198164	0	0	0	0	6.61e-05	0	0	0	0	0	0.000132109	0	0	0	0	0	0.0138054	0	0.0570051	0	0	0	0	0	0	0	0	0	0	0	0	0	0	0	0	0	0	0.000132109
g__Oceanococcus	0.000132109	0	0	0	0	0	0	0	0	0	0	0	0	0	0	0	0	0	0	0	0	0	0	0.0007266	0	0	0	0	0	0	0	0	0	0	0	0	0	0	0	0	0	0	0	0	0	0	0	0	0
g__Methanoregula	0	0	0	0	0	0	0	0	0	0	0	0	0	0	0	0	0	0	0	0	0	0	0	0	0	0	0	0	0	0	0	0	0	0.000528436	0	0	0	0	0	0	0	0	0	0	0	0	0	0	0
g__Adhaeribacter	0	6.61e-05	0	0	0	0	6.61e-05	0	6.61e-05	0	0	0	0	0	0	0	0	0	0	0	0	6.61e-05	6.61e-05	0	0	0	0	0	0	0	0.000264218	6.61e-05	6.61e-05	0.000132109	6.61e-05	0	0	0	0	0	6.61e-05	0	0	0	0	0	0	6.61e-05	0
g__Segetibacter	0	0	0	0	0	0	0	0	0	0	0	0	0	0	0	0	0	0	0	0	0	0	0	0	0	0	0	0	0	0	0	0	0	0	0	0	0	0	0	0	6.61e-05	0	0	0	0	0	0	0	0
g__Picea_glauca_white_spruce	0	0	0	0.000924764	0	0	0	0	0	0	0	0	0	0	0	0	0	0	0	0	0	0	0	0	0	0	0	6.61e-05	0	0	0	0	0	0	0	0	0	0	0	0	0	0	0	0	0	0	0	0	0
g__Trabulsiella	0	6.61e-05	0	0	0	0.000990818	0	0.000132109	0	6.61e-05	0	0.000132109	0	0	0.000132109	6.61e-05	0	0	6.61e-05	6.61e-05	0	0	0	0	0	0	0.000198164	0	0	0	0.000858709	0	0	0	6.61e-05	0	0	0	0	0	0	0	0	0	0	0	0	0	6.61e-05
g__Aliivibrio	0	0	0	0	0	0	0	0	0	0	0	0	0	0	0	0	0	0	0	0	0	0	0	0	0	0	0	0	0	0	0	0	0	0	0	0	0	0	0	0	0	0	0	0	0	0	0	0	0
g__Ornatilinea	0	0	0	0	0	0	0	0	0	0	0	0	0	0	0	0	0	0	0	0	0	0	0	0	0	0	0	0	0	0	0	0	0	0.000330273	0	0	0	0	0	0	0	0	0	0	0	0	0	0	0
g__Candidatus_Odyssella	0	0	6.61e-05	0	0	0	0	0	0	0	0	0	0.000132109	0	0	0	6.61e-05	0	0	6.61e-05	0	0	0	0	6.61e-05	0	0	0	0	0	0	0	0	0	0	0	0	0	0	0	0	0	0	6.61e-05	0	0	0	0	0
g__Crinalium	0	0	0	0	0	0	0	0	0	0	0	0	0	0	0	0	0	0	0	0	0	0	0	0	0	0	0	0	0	0	0	0	0	0	0	0	0	0	0	0	0	0	0	0	0	0	0	0	0
g__CL500-29_marine_group	0.000264218	0	0.00184953	0	0	0	0	0	0.000462382	0.000264218	0	0	0.000264218	0	0.000198164	0	0.000264218	0	0	0.00112293	0	0.00125504	0.000132109	0.000132109	0.000132109	0.000198164	0	0	0.000132109	0	0.00125504	0.000132109	0.000462382	0.000132109	0.00112293	0	0	0	0	0	6.61e-05	0.00158531	0	6.61e-05	6.61e-05	0	0	0	0
g__Microcoleus	0	0	0	0	0	0	0	0	0	0	0	0	0	0	0	0	0	0	0	0	0	0	0	0	0	0	0	0	0	0	0	0	0	0	0	0	0	0	0	0	0	0	0	0	0	0	0	0	0
g__Aminobacterium	0	0	0	0	0	0	0	6.61e-05	0	0	0	0	0	0	0	0	0	0	6.61e-05	0	0	0	0	0	0	0	6.61e-05	0	0	0	0	0	0	0	0	0	0	0	0	0	0	0	0	0	0	0	0	0	0
g__AEGEAN-169_marine_group	0.00858709	0	0	0	0	0	0	0	0	0	0	0	0	0	0	0	0	0	0	0	0	0	0	0.00964397	0	0	0	0	0	0	0	0	0	0	0	0	0	0	0	0	0	0	0	0	0	0	0	0	0
g__Cylindrotheca_closterium	0	0.00132109	6.61e-05	6.61e-05	0.000132109	0	0	0	0	0	0	0	0	0	0	6.61e-05	0	0	0	6.61e-05	0	0	0	0.000132109	0.000330273	0	0	0	0	0	6.61e-05	0	0	6.61e-05	6.61e-05	0	0	0	0	0	0.000264218	0.000132109	6.61e-05	0.000264218	0	0.000264218	0.000528436	0.000264218	0
g__C1-B045	0	0	0	0	0	0	0	0	0	0	0	0	0	0	0	0	0	0	0	0	0	0	0	0	0	0	0	0	0	0	0	0	0	6.61e-05	0	0	0	0	0	0	0	0	0	0	0	0	0	0	0
g__Shewanella	0	0	0	0	0	0	6.61e-05	6.61e-05	0	0	0	0	0	0	0	0	0	0	0	0	0	0	0	0	0	0	0	0	0	0	0	0	0	0	0	0	0	0	0	0	0	0	0	0	0	0	0	0	0
g__Flavonifractor	6.61e-05	0	0	0	0	0	0	0	0	0	0	0	0	0	0	0	0	0	0	0	0	0	0	0	0	0	0	0	0	0	0.000132109	0	0	0	0	0	6.61e-05	0	0	0	0	0	0	0	0	0	0	0	0
g__Acinetobacter	0.00224586	0.000198164	0.0058128	0	0.00224586	6.61e-05	0	0.000132109	0.00356695	0.000132109	0.000132109	0.00587886	6.61e-05	0	0.00383117	0	0.012088	0.000594491	0	0.00369906	0.00422749	0.0101063	0.00257613	0.000396327	0.0021798	0.00237796	0.000858709	0.000198164	0.0114935	0	0.0007266	0.00251007	0.00753022	0.0482198	0.00825682	0.000462382	0.000132109	0.000132109	6.61e-05	0.0340842	0	6.61e-05	0	0	0.0014532	0.000990818	0	0	0
g__Hahella	0	0	0	0	0	0	0	0	0	0	0	0	0	0	0	0	0	0	0	0	0	0	0	0	0	0	0	0	0	0	0	0	0	0	0	0	0	0	0	0	0	0	0	0.000132109	0	0	0	6.61e-05	0
g__Acidiphilium	0	0	0	0	0	0	0	0	0	0	0	0	0	0	0	0	0	0	0	0	0	0	0	0	0	0	0	0	0	0	0	0	0	0	6.61e-05	0	0	0	0	0	0	0	0	0	0	0	0	0	0
g__Lachnospiraceae_AC2044_group	0	0	0	0	0.000396327	0	0	0	0	0	0	0	0	0	0	0	0	0	0	0	0	0	0	0	0	0	0	0	0	0	0	0.0007266	0	0	0	0	0	0	0	0	0	0	0	0	0	0	0	0	0
g__Rhodanobacter	0	0	0.000396327	0	0	0	0	0	0.000132109	0	0	0	6.61e-05	6.61e-05	0	0	6.61e-05	0	0	0.000330273	0	0.000264218	0	0	0	0	0	0	0	0	0	0.000198164	0.000264218	0	0.000264218	0	0	0	0	0	0	0	0	0	0	0	0	0	0
g__Planifilum	0	0	0	0	0	0	0	0	0	0	0	0	0	0	0	0	0	0	0	0	0	0	0	0	0	0	0	0	0	0	0	0	0	0	0	0	0	0	0	0	0	6.61e-05	0	0	0	0	0	0	6.61e-05
g__Emticicia	0	0	0.000396327	0	0	0	0	0	0	0.000198164	0	0	0	0	6.61e-05	0	0	0	0	0.000330273	0	0	0	0	6.61e-05	0	0	0	0	0	0.000330273	0	0	0	0.000462382	0	0	0	0	0	0	0	0	0	0	0	0	0	0
g__Agromyces	0	0	6.61e-05	0	0	0	0	0	0	0	0	0	0	0	6.61e-05	0	0	0	0	6.61e-05	0	6.61e-05	0	0	0	0	0	0	0	0	0.000330273	0.000132109	0	0	0	0	0	0	0	0	0	0	0	0.000132109	0	0	6.61e-05	0	6.61e-05
g__Methylophilus	0	0.000792655	0	0.000594491	0	0.000396327	6.61e-05	0.000132109	0	0	6.61e-05	0	0	0	0	0	0	0	0	0	0	0	0	0	0	0	0	0.000660546	0	0.00151925	0	0	0	0.000924764	0	0	0	0	0	0	0	0	0	6.61e-05	0	0	0	0	0.000132109
g__Salinicoccus	0	0	0	0	6.61e-05	0	0	0	0	0	0	0.000264218	0	0	0	0.000264218	0	0	0.000396327	0	0	0	0	0	0	0	0.000132109	0	0	0	0	0	0	0	0	0	0.000594491	0	0	0	0	0	0	0	0	0	0	0	0
g__Dactylosporangium	0.000132109	0	0.000396327	0	0	0	0	0	0.000132109	6.61e-05	0	0	6.61e-05	0	6.61e-05	0	0	0	0	0.000198164	0	0.000792655	0	0.000198164	0	0	0	0	6.61e-05	0	0.000132109	0	6.61e-05	0	0.000462382	0	0.000660546	0	0	0	0	0	0	6.61e-05	6.61e-05	0	0	0	6.61e-05
g__Actinotignum	0	0	0	0	0	0	0	0	0	0	0	0	0	0	0	0	0	0	0	0	0	0	0	0	0	0	0	0	0	0	0	0	0	0	0	0	0	0	0	0	0	0	0	0	0	0	0	0	0
g__Eremococcus	0	0	0	0	0	0	0	0	0	0	0	0	0	0	0	0	0	0	0	0	0	0	0	0	0	0	0	0	0	0	0	0	0	0	0	0	0.00165136	0	0	0	0	0	0	0	0	0	0	0	0
g__Clostridium_sensu_stricto_1	0	0	6.61e-05	0.000132109	0	0	6.61e-05	0.000264218	0.000132109	0	0.000198164	0.000132109	0	0	6.61e-05	0.000132109	0	0	0.000264218	6.61e-05	0	0.00495409	0.00376511	0.000198164	0	0	6.61e-05	0.000132109	0.000198164	0	0	6.61e-05	0.000132109	6.61e-05	0.000132109	0	0	0	0	6.61e-05	0	0	0	0	0	0	0	0	0
g__Phascolarctobacterium	0	0	6.61e-05	0	0	0	0	0	6.61e-05	0	0	0	0	0	0	0	0	0	0	0	0	6.61e-05	0	0	0	6.61e-05	0	0	0	0	0.00105687	6.61e-05	0	0	0	0	0	0	0	0	0	0	0	6.61e-05	0	0	6.61e-05	0	0
g__denitrifying_bacterium_enrichment_culture_clone_NOB_2_A7	0	0	0.000594491	0	0	0	0	0	6.61e-05	0.000132109	0	0	0	0	6.61e-05	0	0	0	0	0.000198164	0	0	6.61e-05	0	0	0	0	0	0	0	0.000330273	0	0	0	0	0	0	0	0	0	0	0	0	0	0	0	0	0	0
g__Microlunatus	0.000462382	0	0.000330273	0	0	0	0	0	0.000132109	0.000264218	0	0	0	0	0	0	0.000264218	0	0	0.000528436	0	0.000528436	0.000132109	6.61e-05	6.61e-05	6.61e-05	0	0	0.000198164	0	0.000132109	0	6.61e-05	0	0.000462382	0	0	0	0	0	0	0	6.61e-05	0	0	0	0.000132109	0.000132109	6.61e-05
g__Mycobacterium	0.000396327	0	0.0021798	0	0	0	6.61e-05	0	0.00132109	0.00112293	0	6.61e-05	0.000132109	6.61e-05	0.000264218	0.000132109	0.0014532	0.000198164	0	0.00264218	0.000132109	0.003633	0.000594491	0.000528436	0.000528436	0.0014532	0.000132109	0	0.0007266	0	0.00356695	0.000330273	0.00191558	0.000132109	0.00303851	0	0	0	0	0	6.61e-05	0.000132109	6.61e-05	0.000264218	0.000132109	0	0.000264218	0.000198164	0.000132109
g__Tolumonas	0	0	0.000462382	0	0	0	0	0	6.61e-05	0.00138715	0	0	0	0	0.000264218	0	0	0.000132109	0	0.00442566	6.61e-05	0.000264218	0	0	6.61e-05	0	0	0	6.61e-05	0	0.000594491	0	0.000264218	0	0.000594491	0	0	0	0	0	0	0	0	0	0	0	0	0	0
g__Blastochloris	0	0	0	0	0	0	0	0	0	0	0	0	0	0	0	0	0	0	0	0	0	0	0	0	0	0	0	0	0	0	0	0	0	0	0.000132109	0	0	0	0	0	0	0	0	0	0	0	0	0	0
g__Mogibacterium	0	0	0.000198164	0	6.61e-05	0	0	0	0.00125504	0.000528436	6.61e-05	0	6.61e-05	0.000396327	0	0	0.000924764	0.000462382	0	0.000264218	0.000462382	0.000198164	0.0014532	0	0.000528436	0.000660546	0	0	0.00178347	0	0	0	6.61e-05	0	0.000330273	0	0	0	0.00165136	0	0	0.000132109	6.61e-05	0	0	0	0.000198164	0.000264218	0.000132109
g__Eubacterium_brachy_group	0	0	0	0	0	0	0	0	0	0.000132109	0	0	0	0	0	0	0.000132109	0	0	0.000132109	0.000264218	0.000198164	0.000132109	0.000132109	6.61e-05	0	0	0	0	0	0.000132109	0	0.000198164	0	0.000198164	0	0	0	0	0	0	0	0	0	0	0	0.000528436	0	6.61e-05
g__Succiniclasticum	0	0	0	0	6.61e-05	0	0	0	0	0	0	0	0	0	0	0	0	0	0	0	0	0	0	0	0	0	0	0	0	0	0	0.00125504	0	0	0	0	0	0	0	0	0	0	0	0	0	0	0	0	0
g__Hamadaea	6.61e-05	6.61e-05	0	0	0	0	0.000198164	0.000198164	0	0	6.61e-05	0	0	0	0	0.000132109	0	0	0	6.61e-05	0	6.61e-05	0	6.61e-05	0	0	0	0	0	0.000924764	0	0	6.61e-05	0	6.61e-05	0	0	0	0	0	0	0	0	0	0	0	0	0	0
g__Enhydrobacter	0.000330273	0	0	6.61e-05	0.00515226	0	0	0.000198164	6.61e-05	0	0	0.00277429	6.61e-05	0	0	6.61e-05	0.000198164	0	0.000462382	0.000264218	0.000264218	0.000132109	0.000660546	0	0	0.000132109	0.000132109	0	0.000396327	0.0317722	6.61e-05	0.0102385	0	0	0.000198164	0	0	0	0.000330273	0	0	0	0	6.61e-05	0	0	0	0.000594491	6.61e-05
g__Erysipelotrichaceae_UCG-004	0	0.000198164	0	0.000132109	0.000330273	0	6.61e-05	0	0	0	6.61e-05	0	0	6.61e-05	6.61e-05	0	0.000330273	0.00541647	0	0	0	0	6.61e-05	0	0	0	0.000396327	0	0	0	0	0.00198164	0	0	6.61e-05	0	0	0	0	0	0	0	0	0	0	0	0	0	0
g__Microvirga	0.000330273	0.000396327	0.000528436	6.61e-05	0	0.000330273	0.000198164	0	0.000132109	6.61e-05	0	0	0	0	6.61e-05	0.000132109	0	0	0	0.000132109	0	0.000132109	0	0.000264218	0.000132109	6.61e-05	0	0.0050862	0	0.000264218	0.00132109	0.000198164	6.61e-05	6.61e-05	0.000330273	0	0	0	0	0	0.000264218	0.0007266	6.61e-05	0.00125504	0.000198164	0	0.000594491	0.000198164	0.000462382
g__Oscillochloris	0	0	6.61e-05	0	0	0	0	0	0	0	0	0	0	0	0	0	0	0	0	0	0	0	0	0	0	0	0	0	0	0	6.61e-05	0	0	0	0	0	0	0	0	0	0	0	0	0	0	0	0	0	0
g__Beggiatoa	0	0	0	0	0	0	0	0	6.61e-05	0.000198164	0	0	0	0	0	0	0	0	0	0.000462382	0	0	0	0	0	0	0	0	0	0	6.61e-05	0	0	0	6.61e-05	0	0	0	0	0	0	0	0	0	0	0	0	0	0
g__Syntrophobacter	0	0	0	0	0	0	0	0	0	0	0	0	0	0	0	0	0	0	0	0	0	0	0	0	0	0	0	0	0	0	0	0	0	0.000264218	0	0	0	0	0	0	0	0	0	0	0	0	0	0	0
g__groundwater_metagenome	0	0	0	0	0	0	0	0	0	0	0	0	0	0	0	0	0	0	0	0.000198164	0	0	0	0	0	0	0	0	0	0	0	0	0	0	0	0	0	0	0	0	0	0	0	0	0	0	0	0	0
g__Haloferula	0	0	0	0	0	0	0	0	0	0	0	0	0	0	0	0	0	0	0	6.61e-05	0	0	0	0	0	0	0	0	0	0	0	0	0	0	0	0	0	0	0	0	0.000132109	0	6.61e-05	0.000330273	0	0	0.000132109	0.000132109	6.61e-05
g__Lachnospiraceae_UCG-006	0	0.0148623	0	6.61e-05	6.61e-05	0.000132109	0	6.61e-05	0	0	6.61e-05	6.61e-05	0	0	0	0.000330273	0	0	0.000330273	0	0	6.61e-05	0.00132109	6.61e-05	0	0	6.61e-05	0.000132109	0	6.61e-05	0	0.000132109	0	0	0	0	0	0	0	0	0	0	0	0	0	0	0	0	0
g__Tyzzerella_4	0	0.000660546	6.61e-05	0	0	0	0	0	0	0	0	0	0	0	6.61e-05	0	0	0	0	0	0	0.000132109	0	0	0	0	0	0	6.61e-05	0	0.00409538	0.000132109	0	0	0	6.61e-05	0	0	0	0	0	0	0	0	0	0	0	0	0
g__Phocaeicola	0	0	0	0	0	0	0	0	0	0.000132109	0	0	0.000132109	0	0	0	0	0	0	0	0	0.000330273	0	0.000132109	6.61e-05	0	0	0	0	0	0	0	6.61e-05	0	0	0	0	0	0	0	0	0	0	0	0	0	0	0	0
g__Ketogulonicigenium	0	0	0	0	0	0	0	0	0	0	0	0	0	0	0	0	0	0	0	0	0	0	0	6.61e-05	0	0	0	0	0	0	0	0	0	6.61e-05	0	0	0	0	0	0	0	0	0	0	0	0	0	0	0
g__Corynebacterium	0.000594491	0	6.61e-05	0.000198164	0	0.000396327	6.61e-05	0.00964397	0.0007266	0.000132109	6.61e-05	6.61e-05	0.000990818	0.000858709	0	0.000198164	0.000528436	0.00475593	0.00211375	0.000462382	0.000198164	0.000330273	0.000132109	0.00442566	0.000264218	0.000924764	6.61e-05	0.00251007	0.000792655	6.61e-05	0.000990818	6.61e-05	6.61e-05	0	0.0007266	0	0.00158531	0	0	6.61e-05	0	6.61e-05	0.000132109	6.61e-05	0	0	0.000462382	0.000132109	0.000330273
g__uncultured	0.000792655	0.000594491	0.000396327	0.000198164	0	6.61e-05	0	6.61e-05	0.000198164	0.00151925	0.00535042	6.61e-05	0	0	0.000330273	0	0.000132109	0	0	0.00409538	0	0.000132109	0.000132109	0.00118898	0.00224586	6.61e-05	6.61e-05	0	0	0	0.000462382	0.000330273	0.000132109	0.000198164	0.000264218	6.61e-05	0.000396327	0.000330273	0.00792655	0.00118898	0.000132109	0.000132109	0.000594491	0.000132109	0	0	6.61e-05	0	6.61e-05
g__Nitrolancea	0	0	0	0	0	0	0	0	0	0	0	0	0	0	0	0	0	0	0	0	0	0	0	0	0	0	0	0	0	0	0	0	0	0	0	0	0	0	0	0	0	0	0	0.000264218	0	0	0.000396327	0.000198164	0
g__Actinomadura	0	0	6.61e-05	0	0	0	0	0	0	0	0	0	0	0	0	0	0	0	0	0	0	0	0	0	6.61e-05	0	0	0	6.61e-05	0.000528436	0	0	0	0	0	0	0	0	0	0	0	0	0	0	0	0	0	0	0
g__Leptothrix	0	0	0.00852104	0	6.61e-05	0	0	0	0	0.00468987	0	0	0.000132109	6.61e-05	0.00336878	0	0.000396327	0.000132109	0	0.00957791	6.61e-05	0.0007266	6.61e-05	0	0.000330273	0.000264218	0	0	0.000528436	0	0.00719995	6.61e-05	0.000528436	0.000132109	0.0021798	0	0	0	0	0	6.61e-05	6.61e-05	0	0.000132109	0	6.61e-05	0	0.000132109	0
g__Candidatus_Xiphinematobacter	0	0	0.000132109	0	0	0	0	0	0	0	0	0	0	0	0	0	0	0	0	6.61e-05	0	0.000132109	0	0	6.61e-05	6.61e-05	0	0	0	0	0.000330273	0	0	0	6.61e-05	0	0	0	0	0	0	0	0	0	0	0	0	0	0
g__horsej-a03	0	0	0	0	6.61e-05	0	0	0	0	0	0	0	0	0	0	0	0	0	0	0	0	0	0	0	0	0	0	0	0	0	0	0	0	0	0	0	0	0	0	0	0	0	0	0	0	0	0	0	0
g__Acetobacter	0	0	0	0	0	0	0	0	0	0	0	0	0	0	0	0	0	0	0	0	0	0	0	0.000132109	0	0	0	0	0	0	0	6.61e-05	6.61e-05	0	0	0.000198164	6.61e-05	0.000924764	0.00151925	0.000528436	0	0	0	0	0	0	0	0	0
g__Arenimonas	0	0.000264218	0.000528436	0.000198164	0	0.000132109	0	0	0	0.000264218	6.61e-05	0.000132109	0	0	0	0	0	0	6.61e-05	0.000132109	0	6.61e-05	0	6.61e-05	0	0	0	6.61e-05	0.000132109	0.000264218	0.000594491	0.000132109	6.61e-05	0.000528436	0.000198164	0.000990818	0	0	0	0.000264218	6.61e-05	6.61e-05	0.000132109	0.000528436	6.61e-05	0	0.000594491	0.000330273	6.61e-05
g__Niveispirillum	0	0	0	0	0	0	0	0	0	0	0	0	0	0	0	0	0	0	0	0	0	0	0	0	0	0	0	0	0	0	0	0	0	0	0	0	0	0	0	0	0	0	0	0	0	0	0	0	0
g__Actinocorallia	6.61e-05	0	0	0	0	0	0	0	0	0	0	0	0	0	0	0	0	0	0	0	0	0	0	0	0	0	0	0	0	0	0	0	0	0	0	0	0	0	0	0	0	0	0	0	0	0	0	0	6.61e-05
g__Papillibacter	0	0	0	0	6.61e-05	0	0	0	0	0	0	0	0	0	0	0	0	0	0	0	0	0	0	0	0	0	0	0	0	0	0	0.000924764	0	0	0	0	0	0	0	0	0	0	0	0	0	0	0	0	0
g__Acholeplasma	0	0	6.61e-05	0	0	0	0	0	0.000132109	0.00237796	6.61e-05	0	0.0291961	0.000132109	6.61e-05	0	0	0	0	0.00528437	0	0.000132109	0	0	0.000528436	0.000132109	0.000462382	0	0.000264218	0	0.0007266	0.000528436	6.61e-05	0	0.000462382	0	0	6.61e-05	0	0	0	0.000594491	0	0	0	0	6.61e-05	0	0.000198164
g__Taibaiella	0	0	0	0	0	0	0	0	0	0	0	6.61e-05	0	0	0	0.000396327	0	0	0.000396327	0	0	0	0	0	0	0	0.000132109	0	0	0	6.61e-05	0	0	0	0	0	0	0	0	0	0	0	0	0	0	0	0	0	0
g__Turicibacter	0	0	0	0	0	0	6.61e-05	0	0	0	0	0	0	0	0	0.000132109	6.61e-05	0	0.000264218	0	0	0.000198164	0.00475593	6.61e-05	0	0	6.61e-05	0	0	0.000132109	0.000330273	0	0	0	0	0	6.61e-05	6.61e-05	0	0	0	0	0	0	0	0	0	0	0
g__Flavitalea	0.000132109	0	0	0	0	0	0	6.61e-05	0	6.61e-05	0	0	0	0	0	0	0	0	0	6.61e-05	0	6.61e-05	0	6.61e-05	0	0	0	6.61e-05	0	6.61e-05	0.000132109	0	0	0	0	0	0	0	0	0	0	6.61e-05	0	6.61e-05	0	0	6.61e-05	6.61e-05	0
g__Prevotellaceae_UCG-003	0	0	0	0	0.000132109	0	0	0	0	0	0	0	0	0	0	0	0	0	0	0	0	0	0	0	0	0	0	0	0	0	0	0.00231191	0	0	0	0	0	0	0	0	0	0	0	0	0	0	0	0	0
g__Actinomycetospora	0	0	0	0	0	0	0	0	0	0	0	0	0	0	0	0	0	0	0	0	0	0	0	0	0	0	0	0	0	0	0	0	0	6.61e-05	0	0	0	0	0	0	0	0	0	0	0	0	0	0	0
g__Anaerotruncus	0	0	0	0.000132109	6.61e-05	0	0	6.61e-05	6.61e-05	0	0.000198164	0.000198164	0	0	0	0	0	0	0.000198164	0	0	0.000198164	0.000264218	0	0	0	6.61e-05	6.61e-05	0	0	0	0.000132109	0	0	0	0	0	0	0	0	0	0.000264218	6.61e-05	6.61e-05	0.000132109	0	0	0	0
g__Deinococcus	0	0.000396327	0	0	6.61e-05	0	0	0	0.000132109	0	0	0	0	0	0	0.000264218	0	0	0.000330273	0	0	0	0	0	0.000132109	0	6.61e-05	0.00112293	0	0	0	0	0	0	0	0.000198164	0.00852104	0	0	0	0	0	0	0	0.000264218	0	6.61e-05	0	6.61e-05
g__Mesorhizobium	0	0.000132109	0.000660546	6.61e-05	0	0.000132109	6.61e-05	0.000198164	6.61e-05	0.000264218	0	0	6.61e-05	0	0	0.000132109	6.61e-05	6.61e-05	0	0.0007266	0	0.000396327	0	0.000132109	6.61e-05	6.61e-05	0	6.61e-05	0.000198164	0.000396327	0.000528436	0	6.61e-05	0	0.000396327	0.037519	0.00521831	0.0449832	0.000396327	0.00303851	0	6.61e-05	0	0.000198164	6.61e-05	0.000264218	0.000198164	6.61e-05	0
g__Azospira	0	0	0.00984213	0	0	0	0	0	0.000198164	0.00125504	0	0	0	0	0.00488804	0	0.000660546	0.000198164	0	0.00158531	0	0.000792655	0	0	0.000132109	6.61e-05	0	0	0.000132109	0	0.00904947	0.000198164	0.000330273	0	0.000924764	0	0	0	0	0	0	0	6.61e-05	0	0	0	6.61e-05	6.61e-05	0
g__Prosthecobacter	0	0	0.000132109	0	0	0	0	0	0	0.000198164	0	0	0	0	0	0	0	0	0	0.000198164	0	0	0	0	0	0	0	0	0	0	0.000264218	0	6.61e-05	0	6.61e-05	0	0	0	0	0	0	0	0	0	0	0	0	0	0
g__Gemmatirosa	0.000198164	0	6.61e-05	0	0	0	0	0	0	0	0	0	6.61e-05	0	0	0	0	0	0	0	0	6.61e-05	0	0	0	0	0	0	0	0	6.61e-05	0	0	0	0	0	0	0.000132109	0.00237796	0	0	6.61e-05	0	6.61e-05	0	0	0.000132109	0	6.61e-05
g__Nitrosospira	6.61e-05	0	6.61e-05	0	0	0	6.61e-05	0	0	0	0	0	0	0	0	0	0	0	0	6.61e-05	0	0	0	0	0	0	0	0	0	0	6.61e-05	0.000396327	0	0	0	0	0	0	0	0	6.61e-05	0	6.61e-05	0.000264218	0	6.61e-05	0.000132109	0.000396327	0.000132109
g__Adlercreutzia	0	0	0	0	6.61e-05	0	0	0	0	0	0	0	0	0	0	0	6.61e-05	0	0	0	0	6.61e-05	0	0	0	0	0	0	0	0	0.00112293	0	0	0	0	0	0	0	0	0	0	0	0	0	0	0	0	0	0
g__Erysipelotrichaceae_UCG-006	0	0	0	0	0	0	0	0	0	0	0	0	0	0	0	0	0	0	0	0	0	0.000264218	0	0	0	0	0	0	0	0	0	0	0	0	0	0	0	0	0	0	0	0	0	0	0	0	0	0	0
g__Bauldia	0	0	0.000660546	0	0	0	0	0	0	6.61e-05	6.61e-05	0	6.61e-05	0	0	0	0.000330273	0	0	0.000528436	0	0.000660546	6.61e-05	0	6.61e-05	6.61e-05	0	0	0	0	0.000132109	6.61e-05	0.000264218	6.61e-05	0.0007266	0	0	0	0	0	0	0	0	6.61e-05	0	0	6.61e-05	0	0
g__Kroppenstedtia	0	0	0	0	0	0	0	0	0	0	0	0	0	0	0	0	0	0	0	0	0	0	0	0	0	0	0	0	0	0	0	0	0	0	0	0	0.000132109	0.000132109	0.00343484	6.61e-05	0	0	6.61e-05	0.000198164	0.00158531	0	6.61e-05	0.000396327	0.00184953
g__Persicaria_minor	0	0	0.000132109	0	0	0	0	0	0	0	0	0	0	0	0	0	0	0	0	0	0	0	0	0	0	0	0	0	0	0	0.000198164	0	0	0	0	0	0	0	0	0	0	0	0	0	0	0	0	0	0
g__Pannonibacter	6.61e-05	0	0	0	0	0	0	0	0	0	0	0	0	0	0	0	0	0	0	0	0	0	0	0	0	0	0	0	0	0	0	0	0	0	0	0	0	0	0	0	0	0.000594491	6.61e-05	0.000792655	0.0094458	0.0104366	0.000990818	0.00766233	0.0014532
g__Herpetosiphon	0	0	6.61e-05	0	0	0	0	0	0	0	0.000198164	0	0	0	0	0	6.61e-05	0	0	0	0	0	0	0	0	0	0	0	0	0.000330273	6.61e-05	6.61e-05	0	0	0	0	0	0	0	0	6.61e-05	0	0	0	6.61e-05	6.61e-05	0.000132109	0.000132109	6.61e-05
g__Terrimonas	6.61e-05	6.61e-05	0.00264218	0	0	0	6.61e-05	6.61e-05	6.61e-05	0.000990818	0.000132109	0	0.000660546	0	0.00105687	0	0.000132109	0	0	0.00251007	0	0.000528436	0.000264218	0	0	0.000198164	0	0	0.000132109	6.61e-05	0.00231191	0	6.61e-05	0.000132109	0.00297246	0	0	0	0	0	6.61e-05	0.000132109	0	0.000264218	6.61e-05	0	0.000132109	6.61e-05	0
g__Lachnospiraceae_UCG-001	0	0	0	0	6.61e-05	0	0	0	0	0	0	0	0	0	0	0	0	0	0	0	0	0	0.000462382	0	0	0	0	0	0	0	0	0	0	0	0	0	0	0	0	0	0	0	0	0	0	0	0	0	0
g__Neisseria	0.214809	0.00455777	0.025365	0.105885	0.0918819	0.0271484	0.000264218	0.0534381	0.0949204	0.022987	0.0130127	0.124117	0.188586	0.141357	0.27624	0.00317062	0.102186	0.235485	0.147302	0.0672435	0.102583	0.00548253	0.0227228	0.00759628	0.19354	0.0141357	0.0243741	0.0415483	0.0140696	0.00686967	0.0527776	0.00951186	0.117841	0	0.0897021	0.0618931	0.0408217	0.0319044	0.131118	0.0183632	0.0722637	0.0912213	0.137063	0.0383116	0.0184953	0.0134751	0.169628	0.0453795	0.197767
g__Alysiella	0	0	0	0	0	6.61e-05	0	0	0	0.000198164	6.61e-05	0	0	0.000198164	0	0	6.61e-05	6.61e-05	0	0	0.000264218	6.61e-05	0	0	0.00105687	0	0.000198164	0	0	0	0	6.61e-05	0	0	0.000462382	0	0	0	0	0	0.000594491	0	6.61e-05	0	0	0	0	0	0
g__Marmoricola	6.61e-05	6.61e-05	0.000132109	6.61e-05	0	6.61e-05	6.61e-05	0	0	0.000330273	0	0	0	0	0	0	6.61e-05	0	0	6.61e-05	0	0.000264218	6.61e-05	0.000132109	6.61e-05	0.000198164	0	0	6.61e-05	0.00105687	0.000198164	0.000264218	6.61e-05	6.61e-05	0.000198164	0	0	0	0	0	0.000198164	0	0.000132109	0.000528436	0	0	0.000330273	0.000198164	0.000132109
g__Bulleidia	0	0	0	0	0	0	0	0	0	0.000198164	0	0	0	0.000330273	0	0	0	0	0	0.000132109	0	0	0	0	0	0	0	0	0	0	0.000594491	0	0	0	0	0	0	0	0	0	0.00237796	0.000264218	0	0.000396327	6.61e-05	0	0	6.61e-05	0
g__Brachybacterium	0	0.00211375	0	6.61e-05	0.000132109	0	0.000132109	0.000132109	0	0	0	0	0	0	0	0	0	0	0	6.61e-05	0	0	0	0	0	0	0	0.000132109	0	6.61e-05	0	0	0	0	0	0	0	0	0	0	0	0	0	6.61e-05	0.000462382	0.000330273	0	0	6.61e-05
g__Selenomonas	0.000132109	0.000198164	0.000858709	0.000132109	0	6.61e-05	0	0	6.61e-05	6.61e-05	0.000330273	0	0.000330273	6.61e-05	0.00468987	0	0.000198164	6.61e-05	0	0.000528436	0.000264218	0.000132109	0.00184953	6.61e-05	0.000132109	0.000264218	0	0.0186274	0.000264218	6.61e-05	0.0007266	6.61e-05	0	0	0.000528436	0	0.0007266	0.0014532	0	0.000132109	0.000990818	0.00158531	0.000528436	0.000396327	6.61e-05	0	0.000198164	0.000132109	0.000660546
g__Crocinitomix	0	0	6.61e-05	0	0	0	0	0	0	0	0	0	0	0	6.61e-05	0	0	0	0	0	0	0	0	0	0	0	0	0	0	0	6.61e-05	0	0	0	0	0	0	0	0	0	0	0	0	0	0	0	6.61e-05	0	0
g__Pseudorhodoferax	0	0	0.000264218	0	0	0	0	0	0	0	0	0	0	0	6.61e-05	0	6.61e-05	0	0	0.000528436	0	0	0	0	0	0	0	0	0	0.000330273	0.000132109	0	0	0.000198164	0.000264218	0	0	0	0	0	0	0	0	0	0	0	0	0	0
g__Pseudarthrobacter	0.000792655	0.000132109	0.000132109	0.000132109	0	0.00224586	0.000264218	0.000198164	0.000132109	0.000330273	0.000198164	0	0	0	0	0	0	0	0	6.61e-05	0	0.000396327	0	0.000462382	6.61e-05	6.61e-05	0	0.00568069	0.000396327	0.00277429	0.000594491	0	0.000132109	0	0.000132109	0	0.00231191	0	0	0	0.000264218	0	6.61e-05	0.000198164	6.61e-05	0	0.000462382	0.000330273	0.000198164
g__Helicobacter	0	0	0	0	0	0	0	0	0	0	0	0	0	0	0	0	0	0	0	0	0	0	0.00165136	0	0	0	0	0	0	6.61e-05	0	0	0	0.000132109	0	0	0	0	0	0	0	0	0	0	0	0	0	0	0
g__SM1A02	0	0.000396327	6.61e-05	0.000330273	6.61e-05	0.000132109	0	0	0	0	0.000264218	0	0	0	0	0.000198164	6.61e-05	0	0	6.61e-05	0	6.61e-05	0	6.61e-05	0	0	0.000198164	0.000132109	0.000198164	0	0.000198164	0.000132109	0	0	6.61e-05	0	0	0	0	0	6.61e-05	0	0	6.61e-05	0	0	0.000132109	0	0
g__Stomatobaculum	6.61e-05	0	0.000132109	6.61e-05	0.000198164	0.000132109	0	0	0.000792655	0.00171742	0.000132109	0	0.000330273	0.000330273	0	6.61e-05	0.000660546	0.000330273	0	0.000462382	0.000396327	0.000462382	0.00198164	0.000198164	0.000528436	0.00112293	0	0	0.000198164	6.61e-05	0.000132109	0.000264218	0.000660546	0	0.000132109	0	0	0	0	0	0.000198164	0	0.0007266	0.000132109	6.61e-05	0.000198164	0.000264218	0	0
g__Tepidimonas	0	0	0	0	0	0	6.61e-05	0.0065394	0	0	0	0	0	0	0	0.000132109	6.61e-05	0	0	0	0	0	0	0	0	0	0	0	0.000264218	0	0	0	0	0.000396327	6.61e-05	0	0	0	0	0	0	0	0	0	0	0	0	0	0
g__Aeromonas	0	0	6.61e-05	0	6.61e-05	0	0	0	0.000132109	0	0	0	0	0	0	0	0	0	0	0	0	0	0	0	0	0	0	0	6.61e-05	0	0.000132109	0	0.000132109	0	0	0	0	0	0	0	0	0	0	0	0	0	0	0	0
g__Fulvimarina	0.000264218	0	0	0	0	0	0	0	0	0	0	0	0	0	0	0	0	0	0	0	0	0	0	0.000198164	0	0	0	0	0	0	0	0	0	0	0	0	0	0	0	0	0	0	0	0	0	0	0	0	0
g__Edaphobacter	0	0	0	0	0	0	0	0	0	0	0	0	0	0	0	0	0	0	0	0	0	6.61e-05	0	0	0	0	0	0	0	0	0	0	0	0	0	0	0	0	0	0	0	0	0	6.61e-05	0	0	0	0	0
g__Prevotella_2	0.00686967	0.000396327	0.000330273	0.00191558	6.61e-05	0.0094458	0.000132109	0.0159191	0.013343	0.00132109	0.000792655	0.000132109	0.00686967	0.000528436	0.00224586	0.000660546	0.00898342	0.0050862	6.61e-05	0.00125504	0.00587886	0.00138715	0.000264218	0.00112293	0.00429355	0.00482198	0.000528436	0.000132109	0.000660546	0.000462382	0.000990818	0.000396327	0.00251007	0	0.00376511	0.000990818	0.00746417	0.0149283	0.00667151	0.000594491	0.00270824	0.000264218	0.00284035	0.000858709	0.000594491	0.000792655	0.0161834	0.00251007	0.00990818
g__Odoribacter	0.000264218	0	0	0	0	0	0	0	0	0.000396327	0	0	0	0	0	0	0	0	0	6.61e-05	0	0.000132109	0	0.000198164	0	0	0	0	0	6.61e-05	0.000198164	0	0	0	0	0	0	0	0	0	0	6.61e-05	0	0.000132109	0	0	0	0	0
g__Prevotella_7	0.0180989	0.000990818	0.00237796	0.0189577	0.000528436	0.0170421	0.0149944	0.0402272	0.0647335	0.172799	0.0793976	0.144263	0.0644032	0.0949204	0.000990818	0.00416144	0.100601	0.0114274	0.0419446	0.067838	0.0741793	0.0204769	0.178612	0.293613	0.0546932	0.0622234	0.00429355	0.00878526	0.0547592	0.060572	0.0166457	0.00191558	0.0476914	0.025431	0.0150604	0.00686967	0.0120219	0.0444547	0.065394	0.00251007	0.024176	0.119361	0.0270824	0.0128146	0.0116256	0.00693573	0.0392364	0.0255631	0.049673
g__Faecalibacterium	0.000594491	0	0.00244402	0	0.000132109	0	0	0	6.61e-05	0.000660546	0	0.000462382	6.61e-05	0	0.000990818	0.0007266	0.000660546	0	0.00112293	0.000264218	0	0.039963	0.000792655	0.000462382	0.000396327	0.000462382	6.61e-05	0	0.000462382	0.000198164	0.0591849	0.000528436	0.000396327	0	0.00132109	0	0	0	0	0.000132109	0	0.000660546	0	0.000396327	6.61e-05	0.000198164	0.000198164	0.000330273	0.000462382
g__Tannerella	0.000462382	0.000132109	0.00237796	6.61e-05	0	0.000264218	0	0	0.0029064	0.00151925	6.61e-05	6.61e-05	0.00165136	0.00165136	0.121739	6.61e-05	0.000528436	0.00178347	0.00686967	0.000990818	0.00118898	0.0007266	0.000792655	0.000264218	0.0021798	0.000792655	0.00105687	0.00277429	0.0007266	0.000132109	0.00270824	0.000198164	0.000264218	0	0.00330273	0	0	0.000660546	6.61e-05	0	0.00601097	0.000132109	0.0007266	0.000330273	0.000132109	0	0.000330273	0.000198164	0.00165136
g__Kocuria	0	0	0.000924764	6.61e-05	0	0	0	0	0.000132109	6.61e-05	0	0	6.61e-05	0	0.000330273	0	0.000132109	6.61e-05	0	0.000396327	0	0.000330273	6.61e-05	0	6.61e-05	6.61e-05	6.61e-05	0	6.61e-05	6.61e-05	0.00118898	6.61e-05	0	0	0.000396327	0.000330273	0	0.000132109	6.61e-05	0.01691	0.000132109	0.000528436	6.61e-05	0	6.61e-05	0	0	0	6.61e-05
g__Ornithinimicrobium	0	0	0	0	0	0	0	0	0	0	0	0	0	0	0	0	0	0	0	0	0	0	0	0.000132109	0	0	0	0	0	0	0	0	0	0	0	6.61e-05	0	6.61e-05	0	0.000132109	0	0	0	0	0	0	0	0	0
g__soil_bacterium_WF55	0	0	6.61e-05	0	0	0	0	0	0	0	0	0	0	0	0	0	0	0	0	6.61e-05	0	0	0	0	0	0	0	0	0	0	0	0	0	0	0	0	0	0	0	0	0	0	0	0	0	0	0	0	0
g__Blvii28_wastewater-sludge_group	0	0	0.000198164	0	0	0	0	0	0	0.000264218	0	0	0.000132109	0	0	0	0	0	0	0.000528436	0	0.000198164	0	0	0	0	0	0	0	0	0.000198164	0	0	0	0.00112293	0	0	0	0	0	0	0	0	0	0	0	0	0	0
g__Polyangium	0	0	6.61e-05	0	0	0	0	0	0	0	0	0	0	0	6.61e-05	0	0	0	0	0	0	0	0	6.61e-05	0	0	0	0	0	0	0	0	0	0	0	0	0	0	0	0	0	0	0	6.61e-05	0	0	0	0	0
g__Enterococcus	0	0	0.000660546	0	0.007266	0	0	0	0.000330273	0	0.000132109	0.000330273	0	6.61e-05	0	0.000264218	0.000330273	0	0.000264218	0.000528436	0	0.000660546	0.000396327	0	0.000198164	0.000132109	6.61e-05	0	0.000264218	0	0	0.0143999	0.000132109	0	0.000528436	0	6.61e-05	0	0	0	0	0	0	0	0	0	6.61e-05	0	0
g__Candidatus_Omnitrophus	0	0	0	0	0	0	0	0	0	6.61e-05	0	0	0	0	0	0	0	0	0	0	0	0	0	0	0	0	0	0	0	0	0	0	0	0	0	0	0	0	0	0	0	0	0	0	0	0	0	0	0
g__Ruminococcus_2	6.61e-05	0	0	0	6.61e-05	0	0	0	0	0	6.61e-05	0	0	0	0	0	0.000990818	0	0	0	0	0.000462382	0.000396327	0	0	0	0	0	0	0	0	0	0	0	0	0	0	0	0	0	0	0	0	0	0	0	0	6.61e-05	0.000198164
g__Devosia	0.000198164	0.000396327	0.00502015	0.000198164	0	0.000264218	0.000396327	0.000198164	0.000462382	0.000990818	0.000198164	0	0.000132109	0	0.000660546	0.000132109	0.000330273	6.61e-05	0	0.00138715	6.61e-05	0.0007266	0.000132109	0.000264218	6.61e-05	0.000198164	0	0.000396327	0.000132109	0.000924764	0.00356695	0	0.000132109	0.000198164	0.00204769	0	0	0	0	0	0.000396327	0.000396327	0.000132109	0.00204769	0.000198164	0.000198164	0.000924764	0.000990818	0.000264218
g__Rheinheimera	0	0	0	0	0.000396327	0	0	0	0.000462382	0	0	0	0	0	0	0	0	0	0	0	0	0	0	0	0	0.000858709	0	0	0	0	0	0.000792655	0	0.000132109	0	0	0	0	0	0	0	0	0	0.000132109	0	0	0	0	0
g__Solibacillus	0	6.61e-05	0	0.000132109	0	0	0	0	0	0	0	0	0	0	0	0	0	0	0	0	0	0	0	0	0	0	0	0.00667151	0	6.61e-05	0	0	0	0	0	0	0	0	0	0	0	0	0	0	0	0	0	0	0
g__Eubacterium_xylanophilum_group	0	0.0581941	0	0.000858709	0.000198164	0.000264218	0	6.61e-05	0	0	0.000462382	0	0	0	0	0.000330273	0	0	0.000132109	0	0	0.000264218	0.000594491	0	0	0	6.61e-05	0.000792655	0	0	0	0.000198164	0.000132109	0	0	6.61e-05	0	0.00112293	0	0	0	0	0	0	0	0	0	0	0
g__Asticcacaulis	0	0	0	0	0	0	0	0	0	0	0	0	0	0	0	0	0	0	0	6.61e-05	0	0	0	0	0	0	0	0	0	0	6.61e-05	0	0	0	0	0	0	0	0	0	0	0	0	0.000132109	0	0	0	6.61e-05	0.000132109
g__Desulforhopalus	0	0	0	0	0	0	0	0	0	0	0	0	0	0	0	0	0	0	0	0	0	0	0	0	0	0	0	0	0	0	0	0	0	0	0	0	0	0	0	0	0	0	0	0	0	0	0	0	0
g__Ruminococcaceae_UCG-014	0.000990818	0.0252989	0.000198164	0.000792655	0	0.000462382	0	0	0.00369906	0.00284035	0.000132109	0.000594491	0.000330273	0.00211375	0.000132109	0.000396327	0.00151925	0.000792655	0.000396327	0.00964397	0.00171742	0.00244402	0.0138715	0.000132109	0.00211375	0.000924764	6.61e-05	6.61e-05	0.00191558	0	0.00112293	0.000132109	0.000264218	0	0.000660546	0	0.00396327	0.00105687	0.000528436	6.61e-05	0	0	0.0007266	0.000132109	0.000132109	0	0.000396327	0.000132109	0.000528436
g__Globicatella	0	0	0	0	0	0	0	0	0	0	6.61e-05	0	0	0	0	0	0	0	6.61e-05	0	0	0	0	0	0	0	0	0	0	0	0	0	0	0	0	0	0	0	0	0	0	0	0	0	0	0	0	0	0
g__Fodinicola	0	0	6.61e-05	0	0	0	0	0	0	6.61e-05	0	0	0	0	0	0	0	0	0	6.61e-05	0	0.000330273	0	0	0	0	0	0	0	0	0.000132109	6.61e-05	0.000132109	0	6.61e-05	0	0	0	0	0	0	6.61e-05	0	6.61e-05	6.61e-05	0	0	0	0
g__Anaeroplasma	0	0	0	0	0	0	0	0	0	0	0	0	0	0	0	0	0	0	0	0	0	0	6.61e-05	0	0	0	0	0	0	0	0	0	0	0	0	0	0	0	0	0	0	0	0	0	0	0	0	0	0
g__Azospirillum	0	0	0.000330273	0	0	0	0	0	0	0	0	0	0	0	6.61e-05	0	0	0	0	0	0	0	0	0	6.61e-05	0	0	0	0	0	0.000330273	6.61e-05	0	0	0	0	0	0	0	0	6.61e-05	0	6.61e-05	6.61e-05	0	0	0.000132109	0.000198164	0.000132109
g__NS4_marine_group	0.00184953	0	0	0	0	0	0	0	0	0	0	0	0	0	0	0	0	0	0	0	0	0	0	0.00211375	0	0	0	0	0	0	0	0	0	0	0	0	0	0	0	0	0	0	0	0	0	0	0	0	0
g__vadinBC27_wastewater-sludge_group	0	0	0	0	0	0	0	0	0	0	0	0	0	0	0	0	0	0	0	0	0	0	0	0	0	0	0	0	0	0	0	0	0	0	0	0	0	0	0	0	0	0	0	0	0	0	0	0	0
g__Rhodomicrobium	0	0	6.61e-05	0	0	0	0	0	0	0	0	0	0	0	0	0	6.61e-05	0	0	6.61e-05	0	0.000132109	0	6.61e-05	0	0.000132109	0	0	0.000132109	0	0.000396327	0	0	0	6.61e-05	0	0	0	0	0	0	0	0	0	0	0	0	0	0
g__Propionivibrio	0	0	0	0	0	0	0	0	0	6.61e-05	0	0	6.61e-05	0	0	0	0	0	0	0.000198164	0	0	0	0	0	0	0	0	6.61e-05	0	0	6.61e-05	0	0	6.61e-05	0	0	0	0	0	0	0	0	0	0	0	0	0	0
g__Variibacter	0.000330273	0	0.00330273	0	0	0	0	6.61e-05	0.00105687	0.000660546	0	0	0.000132109	0	0	0	0.000924764	0	0	0.0021798	0	0.00184953	0.0007266	0.000924764	0.000330273	0.000396327	0	0	0.000330273	6.61e-05	0.00138715	0.000528436	0.00158531	0.000132109	0.00310456	0	0	0	0	0	0.000132109	6.61e-05	6.61e-05	0.000264218	0.000132109	0	6.61e-05	0.000396327	0.000264218
g__Mucispirillum	0	0	0	0	0	0	0	0	0	0	0	0	0	0	0	0	0	0	0	0	0	0	0.000528436	0	0	0	0	0	0	0	0	0	6.61e-05	0	0	0	0	0	0	0	0	0	0	0	0	0	0	0	0
g__Duganella	0	0	0	0	0	0	0	0	0	0	0	0	0	0	0	6.61e-05	0	0	0.000132109	0	0	0	0	0	0	0	6.61e-05	0	0	0	0	0	0	0	0	0	0	0	0	0	0	0	0	0	0	0	0	0	0
g__Fontimonas	0	0	0	0	0	0	0	0	0	0	0	0	0	0	0	0	0	0	0	0	0	0	0	0	0	0	0	0	6.61e-05	0	0	0	0	0	0	0	0	0	0	0	0	0	0	0.000132109	0	0	0	0	0
g__Nevskia	0	0	0.000264218	0	0	0	0	0	0	6.61e-05	0	0	0	0	0	0	0	0	0	0.000198164	0	6.61e-05	0	0	0	0	0	0	0	0	0	0	0	0	6.61e-05	0	0	0	0	0	0	0	0	0	0	0	0	0	0
g__Erysipelotrichaceae_UCG-003	0	0	0	0	0	0	0	0	0	0	0	6.61e-05	0	0	0	6.61e-05	0	0	0	0	0	0.000198164	6.61e-05	0	0	0	6.61e-05	0	0	0	6.61e-05	0	0	0	0.000330273	0	0	0	0	0	0	0	0	0	0	0	0	0	0
g__Rhodocytophaga	0	0	0	0	0	0	0	0	0	0	0	0	0	0	0	0	0	0	0	0	0	0	0	0	0	0	0	0	0	0	0	0	0	0	0	0	0	0	0	0	0	0.0021798	0	6.61e-05	6.61e-05	0	0	0	0
g__gamma_proteobacterium_HdN1	0	0	6.61e-05	0	0	0	0	0	0	0	0	0	0	0	0	0	0	0	0	0	0	0	0	0	0	0	0	0	0	0	6.61e-05	0	0	0	0	0	0	0	0	0	0	0	0	6.61e-05	0	0	0	0	0
g__Reyranella	0.000264218	0.000330273	0.000924764	0.000462382	0	0.000330273	6.61e-05	0	0	0.000198164	0	0.00753022	6.61e-05	0	0.000132109	0.000198164	6.61e-05	0	0	0.000396327	6.61e-05	0.000462382	0	0.000264218	0.000132109	0.000132109	0	0	0.000132109	0.000330273	0.000396327	6.61e-05	0.000132109	0	0.0007266	0	0	0	0	0	0	0	0	0.000330273	0	0	0	0.000132109	0
g__Peptococcus	0	0	0	0	0	0	0	0	0.000264218	6.61e-05	0	0	0	0.000198164	0	0	0	6.61e-05	0	0.000132109	0	0.00105687	0.000198164	0.000198164	6.61e-05	0	0	0	0	0	0.000198164	0	0.000198164	0	0	0	6.61e-05	0	0.000264218	0.000132109	0.000396327	0	6.61e-05	0	0	0	0	0.000330273	0.000264218
g__Bifidobacterium	6.61e-05	0	0.00112293	0	0.000132109	0	0	0	0.000198164	0.000132109	0	0	6.61e-05	0	0.0007266	0	0.00211375	6.61e-05	0	0.000660546	6.61e-05	0.00541647	0.00462382	0.000660546	0	0.000132109	0	0	0.000264218	0	0.0321686	0.000198164	0.000462382	0	0.00151925	0	0	0	6.61e-05	0	0	0	0	0	0	0	0	0	0
g__Longilinea	0	0	0	0	0	0	0	0	0	0	0	0	0	0	0	0	0	0	0	0	0	0	0	0	0	0	0	0	0	0	0	0	0	0.000198164	0	0	0	0	0	0	0	0	0	0	0	0	0	0	0
g__Achromobacter	0	0	0	6.61e-05	0	0	0	0	0	0	0	0	0	0	0	0	0	0	0.000264218	0	0	0	0	0	0	0	0	0	0	0.000132109	0	0	0	6.61e-05	0	0	0	0	0	0	0	0	0	0	0	0.000198164	6.61e-05	0.000132109	6.61e-05
g__Bryobacter	0.000528436	0	0.00138715	6.61e-05	0	6.61e-05	6.61e-05	0	0.000660546	0.000198164	0	0	0.000132109	0	0	0	0.000528436	0	0	0.00118898	0	0.00198164	0.000132109	0.000462382	6.61e-05	0.000132109	0	0	6.61e-05	0.000132109	0.000924764	0.000462382	0.0007266	0.000330273	0.00178347	0	0	0	0	0	0	0	0	0.000396327	0.000132109	0	0.000132109	0.000264218	0.000198164
g__Azoarcus	0	0	0	0	0	0	6.61e-05	0	0	0	0	0	0	0	0	0	0	0	0	0	0	0	0	0	0	0	0	0	0	0	6.61e-05	6.61e-05	0	0	0	0	0	0	0	0	0	0	0	0	0	0	0	0	0
g__Allisonella	0	0	0	0	0	0	0	0	0	0	0	0	0	0	0	0	0.000594491	0	0	0	0	0	0	0	0	0	0	0	0	0	0	0	0	0	0	0	0	0	0	0	0	0	0	0	0	0	0	0	0
g__Collinsella	0	0	6.61e-05	0	0	0	0	0	0	0	6.61e-05	6.61e-05	0	0	0	0	6.61e-05	0	6.61e-05	0	0	0.000462382	0	0	0	6.61e-05	0	0	0	0	0	6.61e-05	0	6.61e-05	0.0007266	0	0	0	0	6.61e-05	0	0	0	0	0	0	0	0	6.61e-05
g__Angustibacter	0	6.61e-05	0	0	0	0	0	0	0	0	0	0	0	0	6.61e-05	0	0	0	0	0	0	0	0	0	0	0	0	0	0	6.61e-05	6.61e-05	0	0	0	0	0	0	0	0	0	0	0	0	0	0	0	0	0	6.61e-05
g__Eisenbergiella	0	0	0	0	0	0	0	0	0	0	0	0	0	0	0	0	0	0	0	0	0	0	0	0	0	0	0	0	0	0	0	0	0	0	0	0	0	0	0	0	0	0	0	0	0	0	0	0	0
g__Paenibacillus	0	0.0043596	0	0.00535042	0.007266	0.00475593	6.61e-05	0	0.000330273	6.61e-05	0.00475593	0.00396327	6.61e-05	0	0.000132109	0.00627518	0.000132109	6.61e-05	0.00845498	6.61e-05	6.61e-05	0.000198164	0.000264218	0	0.000132109	0	0.782086	0.00502015	0.0188916	0.000198164	0.000132109	0.686967	6.61e-05	0	0.000198164	0	0	0	0	0	6.61e-05	6.61e-05	6.61e-05	0	0	0	0.000132109	6.61e-05	6.61e-05
g__Ferrovibrio	0	0	0	0	0	6.61e-05	0	0	0	0	0	0	0	0	0	0	0	0	0	6.61e-05	0	0	0	0	0	0	0	0	0	0	0	0	0	6.61e-05	0	0	0	0	0	0	0	0	6.61e-05	0.000528436	0	0	6.61e-05	0.000264218	0
g__Vogesella	0	0	6.61e-05	0	0	0	0	0	0	0	0	0	0	0	6.61e-05	0	0	0	0	0	0	0	0	0	0	0	0	0	0	0	0	6.61e-05	0	0	0	0	0	0	0	0	0	0	0	0	0	0	0	0	0
g__Rikenellaceae_RC9_gut_group	0.000198164	6.61e-05	0	0.00422749	0.00151925	0.00277429	0	0	0.000198164	0.000330273	0	0	0.00204769	0.000528436	0	6.61e-05	0	0	0	0.000330273	0	0.00251007	0.00105687	0.000198164	0	6.61e-05	0.000264218	0.00383117	0.000132109	6.61e-05	0	0.00878526	0	0	0.000396327	0	0	6.61e-05	0	6.61e-05	6.61e-05	0	0.000528436	0.000198164	0	0	6.61e-05	6.61e-05	0.0007266
g__Sneathia	0	0	0	0	0	0	0	0	0	0	0	0	0	0.00151925	0	0	0	0	0	0.000198164	0	0	0	0	0	0	0	0	0	0	0	0	0	0	6.61e-05	0	0.00237796	0	0	0	6.61e-05	0	0	0	0	0	0	0	0
g__Rhodobacter	0	0	0.00541647	0	0	0	0	0	6.61e-05	0.00237796	6.61e-05	0	0.000198164	0	0.00158531	0	6.61e-05	0.000132109	0	0.00462382	0	0.000528436	0.000132109	0	0.000264218	0	0	0	0.000198164	0	0.00449171	0	0.000264218	0.000264218	0.00132109	0	0	0	0	0	0	0	0	0	0	0	0	0.000132109	0
g__Solirubrobacter	0	0	0.000132109	0	0	0	0	0	6.61e-05	0.000132109	0	0	0	0	0	0	6.61e-05	0	0	0.000396327	0	0.000396327	6.61e-05	6.61e-05	0	0	0	0	0.000132109	0	0	0	0.000132109	6.61e-05	0.000132109	0.000924764	6.61e-05	0	6.61e-05	6.61e-05	0	0.00191558	0	0.000132109	0	6.61e-05	0	0	0
g__Leuconostoc	0	0	0	0	0	0	0	0	0	0	0	0	0	0	0	0	0	0	0.0007266	0	0	0	0	0	0	0	0	0	0	0	0	0	0	0	0	0	0	0	0	0	0	0	0	0	0	0	0	0	0
g__Azohydromonas	0.000132109	0	0.00310456	0	0	0	0	0	0	0.000330273	0	0	0.000132109	0	0.00138715	0	0.000330273	0	0	0.00191558	0	0.000132109	0	0.000132109	0.000132109	0.000132109	0	0	0.000198164	0	0.0029064	6.61e-05	0.000462382	6.61e-05	0.00257613	0	0	0	0	0	0	6.61e-05	6.61e-05	0.000330273	0	6.61e-05	0.000264218	0.000462382	0
g__Trichodesmium	0	0	0	0	0	0	0	0	0	0	0	0	0	0	0	0	0	0	0	0	0	0	0	0.000132109	0	0	0	0	0	0	0	0	0	0	0	0	0	0	0	0	0	0	0	0	0	0	0	0	0
g__Geobacter	0	0	0.000264218	0	0	0	0	0	6.61e-05	6.61e-05	0	0	0	0	6.61e-05	0	6.61e-05	0	0	6.61e-05	0	6.61e-05	0	0	0	0	0	0	0	0	0.000330273	0.000330273	0.000198164	0	0.000264218	0	0	0	0	0	0	0	0	0	0	0	0	0	0
g__Demequina	0	0	0	0	0	0	0	0	0	0	0	0	0	0	0	0	0	0	0	0	0	0	0	0	0	0	0	0	0	0	0	0	0	0	0.000396327	0	0	0	0	0	0	0	0	0	0	6.61e-05	0	0	0
g__Cohnella	0	6.61e-05	0	0	0	0	0	0	0	0	0	0	0	0	0	0	0	0	0	0	0	0	0	0	0	0	0	0.000132109	0	0	0	0	0	6.61e-05	0	0	0	0	0	0	0	0	0	0	0	0	0	0	0
g__Dialister	0.000330273	6.61e-05	0.00112293	0.0021798	0	0.000198164	0.000132109	0	0.00409538	0.0029064	0.00118898	0	0.00402933	0.00211375	0.000198164	6.61e-05	0.00376511	0.000594491	6.61e-05	0.00336878	0.00937975	0.00951186	0.000462382	0.00369906	0.000858709	0.00178347	0.000462382	0.0094458	0.00554858	0	0.00336878	0.000396327	0.00383117	0	0.00270824	0.0007266	0.000264218	0.00211375	0.00132109	0.0272805	0.00931369	0.00442566	0.00204769	0.0014532	0.00184953	0.000198164	0.0007266	0.0029064	0.00184953
g__Nocardioides	0.000198164	6.61e-05	0.000462382	6.61e-05	0	0.000396327	0.000330273	0.000132109	6.61e-05	6.61e-05	0	6.61e-05	6.61e-05	0	0	0	0.000132109	0	0	0.000330273	0	0.000330273	6.61e-05	0.000264218	6.61e-05	6.61e-05	0	6.61e-05	0	0.00402933	0.000132109	0.000132109	0.000198164	6.61e-05	0.000660546	6.61e-05	0	6.61e-05	0.000132109	0.00132109	6.61e-05	0.000132109	0.000132109	6.61e-05	0	6.61e-05	0.000132109	6.61e-05	0.000132109
g__Tepidisphaera	0	0	0	0	0	0	0	0	0	0	0	0	0	0	0	0	0	0	0	0	0	0	0	0	0	0	0	0	0	0	6.61e-05	0	0	0	0	0	0	0	0	0	0	0	0	0	0	0	0	0	0
g__Urania-1B-19_marine_sediment_group	0.000198164	0	0	0	0	0	0	0	0	0	0	0	0	0	0	0	0	0	0	0	0	0	0	6.61e-05	0	0	0	0	0	0	6.61e-05	0	0	0	0	0	0	0	0	0	0	0	0	0	0	0	0	0	0
g__Aridibacter	0	0	0	0	0	0	0	0	0	0	0	0	0	0	0	0	0	0	0	0.000132109	0	0	0	0	0	0	0	0	0	0	6.61e-05	0	0	0	0	0	0	0	0	0	0	0.000198164	0	0.000660546	0.000330273	6.61e-05	0	0	0
g__Spiroplasma	0.000660546	0	0.00198164	0	0	0	0	0	0.00165136	0	0	0	0	0	0.00112293	0	0.00270824	0.000594491	0	0.00158531	0.000198164	0.00455777	0.000858709	0	0.00204769	0	0	0	0.000594491	0	6.61e-05	0	0.00323667	0	0.00416144	0	0	0	0	0	0	0	0	0	0	0	0	0	0
g__Actinophytocola	6.61e-05	0	6.61e-05	0	0	0	0	0	0	0	0	0	0	0	0	0	0	0	0	6.61e-05	0	0	0	6.61e-05	0	0	0	0	0	0	0	0	0	0	0	0	0	0	0	0	0	0	0	0	0	0	0	0	0
g__Ammoniphilus	0	0	0	6.61e-05	0	0	0	0.000132109	0	0	0	0	0	0	0	0	0	0	0	0	0	0	0	0	0	0	0	0	0	0.000132109	0	6.61e-05	0	0	0	0	0	0	0	0	0	0	0	0	0	0	0	0	6.61e-05
g__Chryseomicrobium	6.61e-05	0	0	0	0	0	0	0	0	0	0	0	0	0	0	0	0	0	0	0	0	0	6.61e-05	0	0	0	0	0.000858709	0	0	0	0	0	0	0	0	0	0	0	0	0	0	0	0	0	0	0	0	0
g__Parviterribacter	0	0	0	0	0	0	0	0	0	0	0	0	0	0	0	0	0	0	0	0	0	0	0	0	0	0	0	0	0	0	0	0	0	0	0	0	0	0	0	0	0	0	0	6.61e-05	0	0	0	0	0
g__Methanolinea	0	0	0	0	0	0	0	0	0	0	0	0	0	0	0	0	0	0	0	0	0	0	0	0	0	0	0	0	0	0	0	0	0	0.000198164	0	0	0	0	0	0	0	0	0	0	0	0	0	0	0
g__Kurthia	0	0	0	0	0	0	0	0	0	0	0	0	0	0	0	0	0	0	0	0	0	0	0	0	0	0	0	0	0	0	0	0	0	0	0	0	0	0	0	0	0	0	0	0	0	0	0	0	0
g__Pedobacter	0	0.000462382	0	0.000264218	0	6.61e-05	0	0	0	6.61e-05	0	0	0	0	0	0	0	0	0	0	0	0	0	6.61e-05	0	0	0	0	0	0.000462382	6.61e-05	0	0	0	6.61e-05	0	0	0	0	0	0	0	0	0	0	0	0	0	0
g__Cloacibacterium	0	0	0	0	0	0	0	0	6.61e-05	0	0	0	6.61e-05	0	0	0	0	0	0	0.000132109	0	6.61e-05	0	0	0	0	0	0	0	0	6.61e-05	0	0	0	6.61e-05	0	0	6.61e-05	0	6.61e-05	0	0	0	0	0.000858709	0	0	0	0
g__Olsenella	0	0	6.61e-05	0	6.61e-05	0	0	0	0.000132109	0	0	0	0.000198164	0	0	0	0	0	0	0	0	0.000132109	0.000132109	0.000132109	0	0.000198164	0	0	0	0	0	0	0	0	0	0	0	0	0	0	0	6.61e-05	0	6.61e-05	0	0	0	0	6.61e-05
g__Bellilinea	0	0	0	0	0	0	0	0	0	0	0	0	0	0	0	0	0	0	0	0	0	0	0	0	0	0	0	0	0	0	0	0	0	0.000462382	0	0	0	0	0	0	0	0	0	0	0	0	0	0	0
g__Coprococcus_1	0	0.00237796	0	6.61e-05	0	0	0	0	0	0	0	6.61e-05	0	0	0	6.61e-05	0	0	0	0	0	0.000462382	0.000132109	0	0	0	6.61e-05	6.61e-05	0	0	0.000264218	0	6.61e-05	0	0.000132109	0	0	0.000330273	0	0	0	0	0	0	0	0	0.000132109	0.000132109	0
g__Lacibacter	0	0	0	0	0	0	0	0	6.61e-05	0	0.000132109	0	0	0	0	0	0	0	0	0	0	0	0	0	0	0	0	0	0	6.61e-05	6.61e-05	0	0	0	6.61e-05	0	0	0	0	0	6.61e-05	0	0	0.000198164	0	6.61e-05	0.000396327	0.000132109	0
g__Atopostipes	0	0	0	0	0	0	0	0	0	0	0	0	0	0	0	0	0	0	0	0	0	0	0	0	0	0	0	0	0	0	0	0	0	0	0	0	0	0	0	0	0	0	0	0	0	0	0	0	0
g__Methylophaga	0	0	0	0	0	0	0	0	0	0	0	0	0	0	0	0	0	0	0	0	0	0	0	0	0	0	0	0	0	0.000198164	0	0	0	0	0	0	0	0	0	0	0	0	0	0.000132109	0	0	0	0	0
g__Paenisporosarcina	6.61e-05	0	0	0	0	0.000132109	0	0	0	0	0	0	0	0	0	0	0	0	0	0	0	0	0	0	0	0	0	0	0	0	0	0	0	0	0	0	0	0	0	0	0	0	0	0.000132109	0	0	0	6.61e-05	6.61e-05
g__Cardiobacterium	6.61e-05	0	6.61e-05	0	0	0.000264218	0	0	6.61e-05	0.000330273	0	0	0	0.000132109	0	0	0.000330273	0.00231191	0	0.000330273	0.000528436	0	6.61e-05	0.000330273	0.000198164	6.61e-05	0	0	0	0	0	0	0.000264218	0	0.000594491	0.0007266	0.00158531	0	0	0	6.61e-05	0	0	0	0	0.000132109	0.000198164	0.000132109	0.000330273
g__Selenomonas_4	0	0	0	6.61e-05	0	0.000132109	0	0	6.61e-05	0.000132109	0	0	0.000528436	6.61e-05	0	0	6.61e-05	0	0	6.61e-05	6.61e-05	0.000132109	0	0	0	0	0	0.00568069	0	0	0	0	0	0	0	0	0	0	6.61e-05	0	0.000132109	0	0	0.000132109	0	0	0	0.000396327	0.000462382
g__Fastidiosipila	0	0	6.61e-05	0	0.0249686	0	0	6.61e-05	0	0	0	0	0	0	0	0	0	0	6.61e-05	0	0	6.61e-05	0	0	0.000330273	0	6.61e-05	0	0	0	0	0.000528436	0	6.61e-05	0	0	0.000528436	0	6.61e-05	0	0	0	0	0	0	0	0	0	0
g__Alistipes	6.61e-05	0.0155889	0	0	0	0	0	0	0	0	0.000132109	0	0	0	6.61e-05	6.61e-05	0.000132109	6.61e-05	0	0.000132109	0	0.000264218	0.00277429	6.61e-05	0	0	0	0	0	0	0.00284035	0	0	0	0	0	0	0	0	0	0	0	0	0	0	0	6.61e-05	0.000132109	0
g__Aquabacterium	0	0	0.000132109	0	6.61e-05	0	0	0	0	0	0	6.61e-05	0	0	6.61e-05	0.000198164	0	0	0.000198164	6.61e-05	0	6.61e-05	0	0	6.61e-05	0	6.61e-05	0	0	0	0	0	6.61e-05	6.61e-05	0.000132109	0	0	0	0	0	0	0.000132109	0	0.000132109	0	0	0	6.61e-05	0
g__Veillonellaceae_UCG-001	0	0	0	0	0	0	0	0	0	0	0	0	0	0	0	0	0	0	0	0	0	0	0	0	0	0	0	0	0	0	0	0.000132109	0	0	0	0	0	0	0	0	0	0	0	0	0	0	0	0	0
g__Ponticaulis	0	0	0	0	0	0	0	0	0	0	0	0	0	0	0	0	0	0	0	0	0	0	0	6.61e-05	0	0	0	0	0	0	0	0	0	0	0	0	0	0	0	0	0	0	0	0	0	0	0	0	0
g__bacterium_endosymbiont_of_Onthophagus_Taurus	0	6.61e-05	0.000132109	0	0	0.000198164	0	0	0	0	0	0	0	0	0	0	0	0	0	0	0	0	0	0	0	0	0	6.61e-05	0	0	6.61e-05	0	6.61e-05	0	0	0	0	0	0	0	0	6.61e-05	0	6.61e-05	0	0	0	0	0
g__Smithella	0	0	0	0	0	0	0	0	0	0	0	0	0	0	0	0	0	0	0	0	0	0	0	0	0	0	0	0	0	0	0	0	0	0.00151925	0	0	0	0	0	0	0	0	0	0	0	0	0	0	0
g__Comamonas	6.61e-05	0	6.61e-05	0	0	0	0	0	0	0.000132109	0	0	0	0	0	0	0	0.00132109	0.000198164	0	0.0007266	0	0	0	0.000132109	0	0	0	0	0	6.61e-05	0	0.000198164	0	0.000396327	0	0	0	0.000132109	0.000198164	0	0	0	0	6.61e-05	0	0.000198164	0.000132109	0.00171742
g__Polycyclovorans	0	0	0	0	0	0	0	6.61e-05	0	0	0.000528436	0	0	0	0	0	0.000132109	6.61e-05	0	0.000132109	0	0.000132109	0	0	0	0	0	0	0	0	6.61e-05	6.61e-05	0	0.000132109	0	0	0	0	0	0	6.61e-05	0.000132109	0	0.000396327	6.61e-05	0	0.000198164	0.000396327	6.61e-05
g__Tenacibaculum	0	0	0	0	0	0	0	0	0	0	0	0	0	0	0	0	0	0	0	0	0	0	0	0.000198164	0	0	0	0	0	0	0	0	0	0	0	0	0	0	0	0	0	0	0	0	0	0	0	0	0
g__Terrisporobacter	0	6.61e-05	6.61e-05	0.000132109	0.000396327	0	0.000330273	0.000198164	0	0	0	0	6.61e-05	0	0	0	0	0	0	6.61e-05	0	0.000924764	0.00356695	0	0	0	0	0	0	0.12121	6.61e-05	0.000462382	0	0.000198164	0.000132109	0	0	0	0.0007266	0	0	0	0	0	0	0	6.61e-05	0	0
g__Hydrogenophaga	6.61e-05	0.000528436	0.00112293	6.61e-05	0	0.000132109	0.000132109	0	0.000198164	0.000858709	0.000132109	0	0.000264218	0	0.000990818	0.000132109	0.000396327	6.61e-05	0	0.00231191	0.000132109	0.000264218	6.61e-05	0	6.61e-05	6.61e-05	0	0.000858709	0.000396327	0.0007266	0.000858709	6.61e-05	0.000132109	0.000396327	0.00323667	0	0	0	0	0	0.000396327	0.000132109	6.61e-05	0.00158531	6.61e-05	6.61e-05	0.0007266	0.00138715	0.000198164
g__Paraprevotella	0	0	0	0	0	0	0	0	0	0	0	0	0	0	0	0	0	0	0.000132109	0	0	0	0	0	0	0	0	0	0	0	0	0	0	0	0	0	0	0	0	0	0	0	0	0	0	0	0	0	0
g__Dinghuibacter	0	0	6.61e-05	0	0	0	0	0	0	6.61e-05	0	0	0	0	0	0	6.61e-05	0	0	6.61e-05	0	6.61e-05	6.61e-05	0	0	0	0	0	0	0	0	6.61e-05	0	0	0	0	0	0	0	0	0	0	0	0	0	0	0	0	0
g__Proteus	0	0	0	0	0.00317062	0	0	0	0	0	0	0	0	0	0	0	0	0	0	0	0	0	0	0	0	0	0	0	0	0	0	0.000264218	0	0	0	0	0	0	0	0	0	0	0	0	0	0	0	0	0
g__Nesterenkonia	0	0	0	0	0	0	0	0	0	0	0	0	0	0	0	0	0	0	0	0	6.61e-05	0	0	0	0	0	0	0	0	0	0	0	0	0	0	0	0	0	0	0	0	0	0	0	0.0007266	0.000858709	0	0	0
g__Alloprevotella	0.044785	0.016976	0.00396327	0.0297246	0.000924764	0.0298567	0.0737169	0.164806	0.11183	0.110641	0.0416804	0.0173063	0.0937314	0.094458	0.0324328	0.0021798	0.128872	0.0347447	0.0916177	0.054429	0.0852104	0.0303851	0.0793976	0.0087192	0.159258	0.0291961	0.0211375	0.00389722	0.0166457	0.0299227	0.0155889	0.00937975	0.116256	0.0521831	0.0523152	0.00601097	0.0473611	0.0258934	0.0926745	0.00317062	0.0659885	0.0436621	0.171544	0.024242	0.010899	0.00561464	0.0503996	0.0416804	0.0892397
g__Rhizomicrobium	0	0.000330273	0.00257613	0.000132109	0	0.000396327	6.61e-05	0	0.000528436	0.000264218	0	0	0.000396327	0	0	0.000132109	0.000594491	6.61e-05	0	0.00165136	0	0.00158531	0.000132109	0.000858709	6.61e-05	0.000132109	0	0.000132109	0	0.000594491	0.000264218	6.61e-05	0.000528436	0.000198164	0.00211375	0	0	0	0	0	0	0	0	0.000330273	0	0	0	0.000132109	6.61e-05
g__Acidobacteria_bacterium_WX27	0	0	0	0	0	0	0	0	0	0	0	0	0	0	0	0	0	0	0	0	0	0	0	0	0	0	0	0	0	0	0	6.61e-05	0	0	0	0	0	0	0	0	0	0	6.61e-05	0.000132109	0	0	0.000132109	0.000198164	0
g__Candidatus_Paenicardinium	0	0	0	0	0	0	0	0	0	0	0	0	0	0	0	0.00706784	0	0	0.000198164	0	0	0	0	0	0	0	0.000132109	0	0	0	0	0	0	0	0	0	0	0	0	0	0	0	0	0	0	0	0	0	0
g__Acidaminobacter	0	0	0.000198164	0	0	0	0	0	0	6.61e-05	0	0	0	0	0	0	0	0	0	0.000264218	0	0	0	0	0	6.61e-05	0	0	0	0	0	0	0	6.61e-05	6.61e-05	0	0	0	0	0	0	0	0	0	0	0	0	0	0
g__Ohtaekwangia	0	0	0.000198164	0	0	0	0	0	0	0	6.61e-05	0	0	0	0	0	0	0	0	0	0	0	0	0	0	0	0	6.61e-05	0	6.61e-05	0.000198164	0.000264218	6.61e-05	0	6.61e-05	0	0	0	0	0	0	0	0	0.000462382	6.61e-05	0.000132109	6.61e-05	0.000264218	6.61e-05
g__Lutispora	0	0	0	0	0	0	0	0	0	0	0	0	0	0	0	0	6.61e-05	0	0	0	0	0	0	0	0	0	0	0	0	0	0	0	0	0	6.61e-05	0	0	0	0	0	0	0	0	0	0	0	0	0	0
g__Peredibacter	0	0	6.61e-05	0	0	0	0	0	0	0	0	0	0	0	0	0	0	0	0	0	0	0	0	0	0	0	0	0	0	0	0	0	0	0	0	0	0	0	0	0	0	0	0	0	0	0	0	0	0
g__Phaselicystis	6.61e-05	6.61e-05	0.0014532	0	0	0	0	0	0.000264218	0.000792655	0	0	0.000198164	0	0	0	0.000594491	0	0	0.00284035	0	0.000990818	6.61e-05	0.000132109	6.61e-05	0.000132109	0	0	0.000198164	0	0.000594491	6.61e-05	0.000330273	0	0.00270824	0	0	0	0	0	0	0	0	0	0	0	0	0	0
g__Chroococcidiopsis	0	0	0	0	0	0	0	0	0	0	0	0	0	0	0	0	0	0	0	0	0	0	0	0	0	0	0	0	0	0	0	0	0	0	0	0	0	0.000858709	0	6.61e-05	0	0	0	0	0	0	0	0	0
g__Thermomonospora	0	0	0	0	0	0	0	0	0	0	0	0	0	0	0	0	0	0	0	0	0	0	0	0	0	0	0	0	0	0	0	0	0	0	0	0	0	0	0	0	0	0	0	0	0	0	0	0	0
g__Ralstonia	0	0	0	0	0	0	0	0	0	0	0	0	0	0	0	0	0	0	0	0	0	0	0	0	0	0	0	0	0	0	0	0	0	6.61e-05	0	0.00812471	0.000198164	0.00660546	0.000858709	0.0446529	6.61e-05	0.000792655	0.000198164	0.000198164	0.00165136	0.00118898	0.000198164	0	0.000462382
g__Ignavibacterium	0	0	0.000132109	0	0	0	0	0	0	0	0	0	0	0	6.61e-05	0	0	0	0	0	0	0	0	0	0	0	0	0	0	0	0	0	0	0	0	0	0	0	0	0	0	0	0	0	0	0	0	0	0
g__Lachnoanaerobaculum	0.00171742	0	0	0.000198164	0.000132109	0.000132109	6.61e-05	0.0211375	0.000990818	0.00244402	6.61e-05	0	0.000198164	0.0007266	0	0.000132109	0.000462382	0.003633	0.00680362	0.00118898	0.000132109	0.000462382	0.00171742	0.000330273	0.000594491	0.00151925	6.61e-05	0	0.00310456	0.000198164	0.000198164	0.000132109	0.000792655	0	0.000264218	6.61e-05	0.00231191	0	0.00151925	0	0.000198164	0	0.00171742	0.000264218	0.000264218	6.61e-05	0.00118898	0.000264218	0.0007266
g__Lachnospiraceae_XPB1014_group	0	0	0	0	0	0	0	0	0	0	0	0	0	0	0	0	0	0	0	0	0	0	0	0	0	0	0	0	0	0	0	0.000660546	0	0	0	0	0	0	0	0	0	0	0	0	0	0	0	0	0
g__Alpinimonas	0	6.61e-05	0	0	0	0	0	0	0	6.61e-05	0	6.61e-05	0	0	0	0	0	0	0	0	0	6.61e-05	0	0	0	0	0	0.000198164	0	0	0	0	0	0	0	6.61e-05	0	0	0	0.00317062	0	0	0	0	0	0	0	6.61e-05	0
g__Lachnospiraceae_UCG-010	0	0	6.61e-05	0	0	0	0	0	0	0	0	0	0	0	6.61e-05	0	0.000198164	0	0	0	0	0.000132109	0	0	0	0	0	0	0.000198164	0	0.0014532	6.61e-05	0	0	0.000198164	0	0	0	0	0	0	0	0	0	0	0	0	0	0
g__Skermanella	0.000198164	0	6.61e-05	0	0	0	0	0	0	0	0	0	0	0	0	0	0.000132109	0	0	0.000198164	0	6.61e-05	0	0	0	0	0	0	0	0	6.61e-05	0.000396327	0.000132109	0	0.000264218	0.000462382	0	0.000198164	0.000132109	0.0206751	0.000528436	0.000396327	0.000594491	0.00330273	0.000264218	0.000462382	0.00204769	0.00264218	0.0007266
g__Methylobacillus	6.61e-05	0	0	0	0	0	0	0	0	0	0	0	0	0	0	0	0	0	0	0	0	0	0	0	0	0	0	0	0	0.000132109	0	6.61e-05	0	0	0	0	0	0	0	0	0	6.61e-05	6.61e-05	0.000594491	6.61e-05	0	0.000198164	0.000198164	0.000198164
g__Catenisphaera	0	0	0	0	0	0	0	0	0	0	0	0	0	0	0	0	0	0	0	0	0	0	0.000198164	0	0	0	0	0	0	0	0	0	0	0	0	0	0	0	0	0	0	0	0	0	0	0	0	0	0
g__Clostridiales_bacterium_canine_oral_taxon_260	0	0	0	0	0	0	0	0	0	0	6.61e-05	0	0	0	0	0	0	0	0	0	0	0	0	0	0	0	0	0	0	0	0.000792655	0.000264218	0	0	0	0	0	0	0	0	0	0	0	0	0	0	0	0	0
g__Dietzia	0	0	0	0	0	0	0	0	0	0	0	0	0	0	0	0	0	0	0	0	0	0	0	0	0	0	0	0	0	0	0	0	0	0	0	0	0	0	0	0	0	0	0	0	0	0.000132109	6.61e-05	0	0
g__Sulfurimonas	0	0	0	0	0	0	0	0	0	6.61e-05	0	0	0	0	0	0	0	0	0	6.61e-05	0	0	0	0	0	0	0	0	0	0	0	0	0	0	0	0	0	0	0	0	0	0	0	0	0	0	0	0	0
g__Family_XIII_UCG-001	0	0.00125504	0	0	0	0	0	0	0	0	6.61e-05	0	0	6.61e-05	0	0	0	6.61e-05	0	0.000132109	0	0.000396327	0.000264218	6.61e-05	0.000132109	0	0	0	6.61e-05	0	0	6.61e-05	0	0	0	0	0	0	0	0	0	0	0.000132109	0.000132109	6.61e-05	0	0.000132109	0	0.000132109
g__Shuttleworthia	0	0	0	0	6.61e-05	0	0	0	0.000528436	0	0	0	0.000198164	0	0	6.61e-05	0.000528436	0	0	0	0	0.000132109	0	0.000264218	0	0	0	0	0	0	0	0	0.0007266	0	0	0	6.61e-05	0.000990818	0	0	0	0	6.61e-05	0	0	0	0.000198164	6.61e-05	6.61e-05
g__Micrococcus	0.000198164	6.61e-05	6.61e-05	6.61e-05	0.000660546	0.000330273	6.61e-05	6.61e-05	0	0.000132109	6.61e-05	0	0	0	0	6.61e-05	0.000132109	0	0	6.61e-05	0	6.61e-05	6.61e-05	0	0.000198164	0	0.000330273	0.000264218	6.61e-05	0.000264218	0.000132109	0	0	0	0.000198164	0	6.61e-05	0	0	0	0.000132109	0	0	0	0	0	0.000198164	0	0
g__Ochrobactrum	0.000132109	0.000264218	0.00284035	0.000198164	0	0.000330273	0.000396327	0.000132109	0.000132109	0.00132109	0.000264218	0	0	0	0.00112293	0.000198164	6.61e-05	0	0.000132109	0.00310456	6.61e-05	0.000990818	6.61e-05	0	0.000264218	0	0.000528436	0.000198164	0	0.000924764	0.0029064	0.000198164	0.000264218	6.61e-05	0.000792655	0.000858709	6.61e-05	0	0	0.000132109	0.000462382	0.0247705	0.00396327	0.0270824	0.441509	0.477773	0.0609023	0.23456	0.0870599
g__Enterorhabdus	0.000132109	0.00667151	0	6.61e-05	0	0.000198164	0	0	0	0	0.000132109	0	0	0	0	0	0	0	0	0	0	0	0.000132109	0	0	0	0	0	6.61e-05	0	0	0	0	0	0	0	0	0.0014532	0.000132109	0	0	0	0	0	0	0	0	0	0
g__Roseburia	6.61e-05	0.00528437	0	6.61e-05	0	6.61e-05	0	0	0	0	6.61e-05	6.61e-05	0	0	0	0	6.61e-05	0	0	6.61e-05	0	0.00211375	0.00442566	0	0	0	0	0	0	0	0	6.61e-05	6.61e-05	0.000132109	0.000198164	0.00184953	6.61e-05	0	0	0.000198164	0	0	0	0	0	0	0	0	0
g__Terrimicrobium	0	0	0	0	0	0	0	0	0	0	6.61e-05	0	0	0	0	0	0	0	0	0	0	0	0	0	0	0	0	0	6.61e-05	0	0.000330273	0	0	0	6.61e-05	0	0	0	0	0	0	0	0	0	0	0	0	0	0
g__Castellaniella	0	0	0	0	0	0	0	0	0	0	0	0	0	0	0	0	0	0	0	0	0	0	0	0	0	0	0	0	0	0	0	0	0	0	0	0	0	6.61e-05	0	0	0	0	0	0	0	0	0	0	0
g__Prevotella_9	0	0	0	0	0	0	0	0	0	0	0	0.000330273	0.000330273	0	0	0	0.000132109	0	0.000462382	0	6.61e-05	0	6.61e-05	0	0	0	0.000132109	0	6.61e-05	0	0	0	0	0	0.00323667	0	0	0	0.000132109	0	0	0	0	0	0	6.61e-05	0.000132109	6.61e-05	0
g__Aquimonas	0	0	0	0	0	0	0	0	0	0.000396327	0	0	6.61e-05	0	0	0	0	0	0	0.0014532	0	0	0	0	0	0	0	0	0	0	0	0	0	0	0.000132109	0	0	0	0	0	0	0	0	0	0	0	0	0	0
g__Perlucidibaca	0	0	0	0	0	0	0	0	0	0	0	0	0	0	0	0	0	0	0	0	0	0	0	0	0	0	0	0	0	0	0	0	0	0	0	0	6.61e-05	0	0	0	0	0	0	0	0	0	0	0	0
g__Lachnospira	6.61e-05	0	0.000132109	0	0	0	0	0	0	0	0	0	0	6.61e-05	0.000198164	0	6.61e-05	6.61e-05	0	6.61e-05	0.000132109	0.00858709	0.000132109	6.61e-05	0	0	0	0	0.000132109	0	0.003633	6.61e-05	0.000132109	0	0.00105687	0	6.61e-05	0	0	0	6.61e-05	0	0	0	0	6.61e-05	0.000132109	0.000132109	6.61e-05
g__Haliscomenobacter	0	0	0.00224586	0	0	0	0	0	6.61e-05	0.000330273	0	0	0	0	0.000924764	0	6.61e-05	0	0	0.000528436	6.61e-05	0	6.61e-05	0	0	0	0	0	0	0	0.00284035	0	0	0	0.000198164	0	0	0	0	0	0	0	0	0	0	0	0	0	0
g__Prevotellaceae_UCG-004	0	0	0	0	0	0	0	0	0	0	0	0	6.61e-05	0	0	0	0	0	0	0	0	0	0	0	0	0	0	0	0	0	0	0	0	0	0	0	0	0	6.61e-05	0	0	0	0	0	0	0	0	0	0
g__Micromonospora	0.000264218	0.00369906	0.00178347	0.00422749	0	0.00594491	0.00224586	0.00165136	0.000396327	0.000264218	0.000264218	0	0.000132109	0	0	0.00211375	0.0007266	0	0	0.00158531	0	0.00184953	0.000330273	0.000198164	6.61e-05	0.000264218	0	0.00310456	0.000264218	0.0160513	0.0007266	0.000198164	0.000198164	0.000660546	0.00138715	0	0	0	0	0	0.000132109	0.000132109	0.000264218	0.0007266	0.000198164	0	0.000528436	0.000594491	0.000132109
g__Bordetella	0	0.000198164	0	0	0	0	0.000132109	0	0	0	0	0	0	0	0	0	0	0	0	0	0	0	6.61e-05	0	0	0	0	6.61e-05	0	0.000132109	0	0	0	0	0	0	0	0	0	0	0	0	0	0	0	0	0	0	0
g__Candidatus_Methylacidiphilum	0	0	0	0	0	0	0	0	0	0	0	0	6.61e-05	0	0	0	0	0	0	0	0	6.61e-05	0	0	0	6.61e-05	0	0	0	0	0	0	0	0	0	0	0	0	0	0	0	0	0	0	0	0	0	0	0
g__Bacillus	0.000132109	0.000330273	0.000990818	0.000264218	6.61e-05	0.000132109	6.61e-05	6.61e-05	6.61e-05	6.61e-05	6.61e-05	6.61e-05	0	0	0	0.000132109	0.000132109	0	0.00231191	6.61e-05	0	0.000198164	6.61e-05	0	0.00336878	0.000198164	0.000198164	0.00753022	6.61e-05	0.000330273	0.00112293	0.000792655	6.61e-05	6.61e-05	0	0.000528436	0.00125504	0.00118898	0.00449171	0.000924764	6.61e-05	0.000132109	0.000132109	0.000528436	0.000198164	0.000132109	0.000396327	0.000594491	0.000792655
g__Lentibacillus	0	0	0	0	0	0	0	0	0	0	0	0	0	0	0	0	0	0	0	0	0	0	0	0	0	0	0	0	0	0	0	0	0	0	0	6.61e-05	0	0.000132109	0.00462382	0.000198164	0	0.000132109	0	0.000132109	0.00151925	0	0.000198164	6.61e-05	0.00429355
g__Rhizobacter	0	0	0.000462382	6.61e-05	0	0	0	0	0	0.000264218	0	0	0	0	6.61e-05	0	6.61e-05	0	0	6.61e-05	6.61e-05	0.000264218	0	0	0.000132109	0.000132109	0	0	0.000132109	0	0.000330273	0	0	0.000132109	0.000132109	0	0	0	0	0	0.000198164	6.61e-05	6.61e-05	0.00105687	0	0	0.000132109	0.000330273	0
g__Haemophilus	0.0554858	0.00574675	0.00264218	0.0400291	0.00330273	0.0478896	0.0833609	0.0224586	0.0255631	0.0672435	0.0796618	0.0713389	0.0523152	0.0744435	0.00303851	0.118304	0.0825021	0.173195	0.0416144	0.0634784	0.0445868	0.0279411	0.00931369	0.0103706	0.0340842	0.0271484	0.023053	0.0472951	0.0087192	0.0105687	0.0110972	0.00541647	0.0766233	0.0958452	0.127155	0.0146641	0.0118238	0.00561464	0.128212	0.00997424	0.0405575	0.102451	0.0437942	0.0237796	0.0101724	0.00686967	0.0894379	0.125966	0.0465024
g__Lachnospiraceae_NK4A136_group	0	0.145915	0	0.00204769	0.000462382	0.00138715	0	0.000132109	6.61e-05	0	0.0014532	0.000330273	6.61e-05	0	0	0.000594491	6.61e-05	0	6.61e-05	0.000330273	6.61e-05	0.00383117	0.00858709	6.61e-05	6.61e-05	0	0.000330273	0.00105687	6.61e-05	6.61e-05	0.00178347	0.00138715	0.000132109	6.61e-05	0.000264218	0	6.61e-05	0.0021798	6.61e-05	0	0	0	0	0	0	0	0	0	0.000132109
g__BD1-7_clade	0	0	6.61e-05	0	0	0	0	0	0	0.000132109	0	0	0	0	0	0	0	0	0	6.61e-05	0	6.61e-05	0	0	0.000132109	0	0	0	0	0	0.000198164	0	0	0	0.000132109	0	0	0	0	0	0	0	0	0	0	0	0	0	0
g__Aggregatibacter	0.00937975	0.00151925	0.000858709	0.00713389	6.61e-05	0.00673757	6.61e-05	0.000198164	0.00475593	0.00587886	0.0115595	0.0433318	0.00753022	0.00924764	0.000594491	0.0526455	0.00475593	0.000660546	0.0817095	0.0159191	0.00779444	0.00158531	0.00158531	0.0029064	0.0103706	0.00303851	0.013277	0.00482198	0.00224586	0.00350089	0.00574675	0.00409538	0.00561464	0	0.0196182	0	6.61e-05	0.00171742	0.000132109	0	0.000858709	0.003633	0.0418125	0.00429355	0.00178347	0	0.00442566	0.00753022	0.000990818
g__Acidibacter	0.000396327	0.000264218	0.000858709	0	0	0	0	0	0.000132109	0.000264218	0	0	0	0	0	6.61e-05	6.61e-05	0	0	0.000924764	0	0.00125504	0.000198164	0.000198164	6.61e-05	6.61e-05	0	0	0.000330273	0	0.000660546	6.61e-05	0.000396327	6.61e-05	0.000924764	0	0	0	0	0	0	0	0	0.000132109	0	0.000264218	0.000132109	0.000264218	6.61e-05
g__Gemmata	0	0	0	0	0	0	0	0	0	0	0	0	0	0	0	0	0	0	0	0	0	0	0	0	0	6.61e-05	0	0	6.61e-05	0	6.61e-05	0	0	0	0	0	0	0	0	0	0	0	0	0	0	0	0	0	0
g__Chitinophaga	6.61e-05	0.000462382	6.61e-05	0.000132109	0	0.000330273	0	6.61e-05	0	6.61e-05	6.61e-05	6.61e-05	6.61e-05	0	0	0	0	0	0	0.000132109	0	6.61e-05	0	0	6.61e-05	0	0	0.000396327	6.61e-05	0.000924764	0.000198164	0	0	0.000264218	0.000132109	0	0	0	0	0	0	0	0	0	0	0	0	0	0
g__Paucimonas	0.000132109	0	0	0	0	0	0	0.000132109	0	0	0	0	0	0	0	0	0	0	0	0	0	0	0	0	0	0	0	0	0	0	0	6.61e-05	0	0	0	0	0	0	0	0	0.000132109	6.61e-05	0.000264218	0.00112293	0.000132109	0	0.00118898	0.000792655	0.000264218
g__Flavobacterium	0.000132109	0	0.00350089	0	0	0.000264218	0	6.61e-05	0.000198164	0.00244402	0.000528436	0	0	0	0.0014532	0	0.000132109	0.000132109	0	0.00574675	6.61e-05	0.000396327	0	0	0.000132109	0.000132109	0	0.000132109	0	6.61e-05	0.00402933	0	0.000132109	0	0.000990818	0	0	0	0	0	0	0	6.61e-05	6.61e-05	0	6.61e-05	0.000264218	0	0
g__Nitrosomonas	0	0	0.000924764	0	0	0	0	0	0	6.61e-05	0	0	0	0	0.000264218	0	6.61e-05	0	0	6.61e-05	0	0	0	0	0	0	0	0	0	0	0.000792655	6.61e-05	0	0	6.61e-05	0	0	0	0	0	0	0.000858709	0	6.61e-05	6.61e-05	0	0	0	6.61e-05
g__Ruminococcaceae_NK4A214_group	0	0.003633	6.61e-05	6.61e-05	0.000462382	6.61e-05	0	0	0	0	0	0	0	0	0	0	0	0	6.61e-05	0	0	0.000132109	0.000198164	0	0	0	0	0	0	0	0	0.00171742	0	0	0	0	0	0	0	0	0	0	0	0	0	0	0	0	0
g__Pasteurella	0	0	0	0	0	0	0	6.61e-05	0	0	6.61e-05	0.0007266	0	0	0	0.000132109	0	0	0.000132109	0	0	0	0	0	0	0	0	0	0	0	0	0	0	0	0	0	0	0	0	0	0	0	0	0	0	0	0	0	0
g__Luteimonas	0.000198164	0	6.61e-05	0.000132109	0	6.61e-05	0.000132109	0	0	0.000330273	0	0	6.61e-05	0	0	6.61e-05	0	0	0	0.0007266	0	0	0	0	0	0	0	0	0	0	0	0	6.61e-05	0.000396327	0.000132109	0	0	0	0	0	0	0	0	0.000132109	0	0	0.000264218	0.000198164	0
g__Isosphaera	0	0	0	0	0	0	0	0	0	0	0	0	0	0	0	0	0	0	0	0	0	0	0	0	0	0	0	0	0	0	0	0	0	0	0	0	0	0	0	0	0	0	0	0	6.61e-05	0	0	0	0
g__Myceligenerans	0	0	0	0	0	0	0	0	0	0	0	0	0	0	0	0	0	0	0	0	0	0	0	0	0	0	0	0	0	0	0	0	0	0	0	0	0	0	0	0	0	0	0	0	0	0	0	0	0
g__Phaeodactylibacter	0	0	0.00112293	0	0	0	0	0	6.61e-05	0	0	0	0	0	0	0	0	0	0	0	0	0	0	0	0	0	0	0	6.61e-05	0	0.000924764	0	0	0	0	0	0	0	0	0	0	0	0	0	0	0	0	0	0
g__Prochlorococcus	0.0606381	0	0	0	0	0	0	0	0	0	0	0	0	0	0	0	0	0	0	0	0	0	0	0.0613647	0	0	0	0	0	0	0	0	0	0	0	0	0	0	0	0	0	0	0	0	0	0	0	0	0
g__Sedimentibacter	0	0	0	0	0	0	0	0	0	0	0	0	0	0	0	0.000132109	0	0	0	0	0	0	0	0	0	0	6.61e-05	0	0	0	0	0	0	0	0	0	0	0	0	0	0	0	0	0	0	0	0	0	0
g__Bdellovibrio	0	0	0.00204769	0	0	0	0	6.61e-05	0.000132109	0.000660546	0	0	0.000462382	0	0.000396327	0	0	0	0	0.00112293	0	6.61e-05	0.000198164	0.000132109	0	6.61e-05	0	6.61e-05	0	0.000198164	0.00151925	0	0	0	0.00244402	0	0	0	0	0	0	0	0	6.61e-05	0	0	0.000264218	6.61e-05	6.61e-05
g__Saccharothrix	0	0	0	0	6.61e-05	6.61e-05	0	0.000198164	0	0	0	0	0	0	0	0.000924764	0	0	0	0	0	0	0	0	0	0	0	6.61e-05	0	0.000462382	0	0	0	0	0	0	0	0	0	0	0	0	0	0	0	0	0	0	6.61e-05
g__Delftia	0	0.00535042	6.61e-05	0.00138715	0	0.00224586	0.000132109	0.0094458	0	0	0.0198824	0.00237796	0	0	0	0.566088	0	0	0.0246384	0.000198164	0	0.000264218	0.000264218	0	0	0	0.00231191	0.015721	0.000594491	6.61e-05	0.000330273	0	0.000198164	6.61e-05	0	0	0	0	0	0	0	0	0	0	6.61e-05	0	6.61e-05	0	0.000198164
g__Gracilibacteria_bacterium_canine_oral_taxon_394	0	0	0	0	0	0	0	0	0	0	0	0	0	0.000462382	0	0	0	0.000132109	0	0	0	0	6.61e-05	0	0	0	0.0007266	0.000198164	6.61e-05	0	6.61e-05	6.61e-05	0	0	0.000264218	0	0	0.00112293	0	0	0	0	0	0	0	0	0	0	0
g__Pseudogracilibacillus	0	0	0	0	0	0	0	0	0	0	0	0	0	0	0	0	0	0	0	0	0	0	0	0	0	0	0	0	0	0	0	0	0	0	0	0	0	0	0.000132109	0	0	0	0	0	0	0	6.61e-05	0	6.61e-05
g__Actinoplanes	0	0	0	0	0	0	0	0	0	0	0	0	0	0	0	0	0	0	0	0	0	6.61e-05	0	0	0	0	0	0	0	0	0	0	6.61e-05	0	0	0	0	0	0	0	0	0	0	0	0	0	0	0	0
g__Elizabethkingia	6.61e-05	0	6.61e-05	0	0	0	0	0	0	0	0	0	0	0	0.000132109	0	6.61e-05	6.61e-05	0	0	0	0.000462382	0	0	0	0	0	0	0	0	0	0	0	0	0.000330273	0	0	0	0	0	0	0	0	0	0	0	0	0	0
g__Dolosigranulum	0	0.00105687	0.000792655	0.00151925	0	0.00132109	0.187463	0.000792655	0.000792655	0.000462382	0.00151925	0.000132109	0.0065394	0.000132109	0.000132109	0.000528436	0	0	0.000132109	0.000132109	0	0	0	0	6.61e-05	0.000594491	0.000132109	0.00138715	0.000198164	0.000462382	0.000330273	0	0	0	0.000330273	0	0	0	0	0	0.000528436	0	0	0	0	0	0	0	0
g__Thiothrix	0.000528436	0	0	0	0	0	0	0	0	0	0	0	0	0	0	0	0	0	0	0	0	0	0	0.000264218	0	0	0	0	0	0	0	0	0	0	0	0	0	0	0	0	0	0	0	0	0	0	0	0	0
g__Firmicutes_oral_clone_FM046	0	0	0	0	0	0	0	0	0	0	0	0	0	0	6.61e-05	0	0	0	0	0.000198164	0.00151925	0.000198164	6.61e-05	0	0.00237796	0	0	0	0	0	0.000462382	6.61e-05	0	0	0.000132109	0	0	0	0	0	6.61e-05	0	6.61e-05	0	0	0	0	0	0
g__Bilophila	6.61e-05	0	0	0	0	0	0	0	0	0	0	0	0	0	0	0	0	0	0	0	0	0.000132109	0	6.61e-05	0	0	0	0	0	0	0	0	0	0	0	0	0	0	0	0	0	0	0	0	0	0	0	0	0
g__Flavihumibacter	0	0	0.00310456	0	0	0	0	0	0.000132109	0.0014532	0	0	0	0	0.000924764	0	6.61e-05	6.61e-05	0	0.00237796	6.61e-05	0.000132109	6.61e-05	0	0	0	0	0	0	0	0.00251007	0	0.000198164	6.61e-05	0.000132109	0	0	0	0	0	0	0	0	6.61e-05	0	0	0	0	6.61e-05
g__Lactococcus	0	0	0	0	6.61e-05	6.61e-05	0	0.000132109	0.000132109	6.61e-05	0	0	6.61e-05	0	6.61e-05	0	0	0	6.61e-05	6.61e-05	0	0	0.000198164	0	0	0	0	0	6.61e-05	0.0848141	0.00495409	0.000198164	0	0	0	0	0	6.61e-05	0.000330273	0	0	0	0	0	0	0	0	0	0
g__NS5_marine_group	0.000528436	0	0	0	0	0	0	0	0	0	0	0	0	0	0	0	0	0	0	0	0	0	0	0.000330273	0	0	0	0	0	0	0	0	0	0	0	0	0	0	0	0	0	0	0	0	0	0	0	0	0
g__Panacagrimonas	6.61e-05	0	6.61e-05	0	0	0	0	0	0	0	6.61e-05	0	0	0	0	0	0	0	0	0	0	0	0	0	0	0	0	0	0	0.000264218	6.61e-05	0	0	0	0	0	0	0	0	0	6.61e-05	0	0	0.000264218	6.61e-05	0	0.000132109	0	6.61e-05
g__Litoreibacter	0.000132109	0	0	0	0	0	0	0	0	0	0	0	0	0	0	0	0	0	0	0	0	0	0	6.61e-05	0	6.61e-05	0	0	0	0	0	0	0	0	0	0	0	0	0	0	0	0	0	0	0	0	0	0	0
g__Candidatus_Nitrotoga	0	0	0.00125504	0	0	0	0	0	0	6.61e-05	0	0	0	0	0.000396327	0	6.61e-05	6.61e-05	0	0	0	6.61e-05	6.61e-05	0	0	0	0	0	6.61e-05	0	0.000990818	0	6.61e-05	0	0.000132109	0	0	0	0	0	0	0	0	0	0	0	0	0	0
g__Steroidobacter	0.000396327	0	0.000660546	6.61e-05	0	0	6.61e-05	0	0.000330273	0.000264218	0	0	0	0	0	0	0.000462382	0	6.61e-05	0.000594491	0	0.000396327	0	0	6.61e-05	6.61e-05	0	0	0.000264218	0.000264218	0.000792655	0.000396327	0.000132109	0.000198164	0.000858709	0	0	0	0	0	6.61e-05	0	0	0.000264218	0	6.61e-05	0.000198164	0.000198164	0
g__Halomonas	0.00396327	0	0	0	0	0	0	0	0	6.61e-05	0	0	0	0	0	0	0	0	0	0	0	0	0	0.00138715	0	0	0	0	0	0	0	0	0	0	0	0	0	0	0	0	0	0.00462382	0.0007266	0.00343484	0.0804545	0.120021	0.00389722	0.0119559	0.00990818
g__Rhodobacteraceae_bacterium_REDSEA-S29_B10	0.000330273	0	0	0	0	0	0	0	0	0	0	0	0	0	0	0	0	0	0	0	0	0	0	6.61e-05	0	0	0	0	0	0	0	0	0	0	0	0	0	0	0	0	0	0	0	0	0	0	0	0	0
g__Alcanivorax	0.00402933	0	0	0	0	0	0	0	0	0	0	0	0	0	0	0	0	0	0	0	0	0	0	0.00416144	0	0	0	0	0	0	0	0	0	0	0	0	0	0	0	0	0	0	0	0	0	0	0	0	0
g__Propionimicrobium	0	0	0	0	0	0	0	0	0	0	0	0	0	0	0	0	0	0	0	0	0	0	0	0	0	0	0	0	0	0	0	0	0	0	0	0	0	0	0	0	0	0	0	0	0	0	0	0	0
g__Bacteroides	0.000264218	0	0.000924764	0.00264218	0.000198164	0	6.61e-05	0	0.000198164	0.000198164	6.61e-05	6.61e-05	0.00535042	0.000330273	0.0007266	6.61e-05	0.00858709	0.0014532	0.000330273	0.000132109	0	0.00561464	0.00138715	0	0.00118898	0.000396327	0.000198164	0.00118898	0.000858709	0	0.0613647	0.000858709	0	0.000264218	0.00251007	6.61e-05	0	0.00323667	0	0	0.000264218	0	0.000132109	6.61e-05	6.61e-05	0.000792655	0.00237796	0.000594491	0.000924764
g__Iamia	0.000132109	0.000132109	0.000396327	0.000198164	0	0.000264218	0.000198164	0.000396327	0	0	0.000990818	0	0	0	6.61e-05	6.61e-05	6.61e-05	0	0	0.000264218	0	0.000132109	0	0	0	0.000132109	0	0.0094458	0	0.000858709	0.0007266	6.61e-05	0.000132109	0.000132109	0.000198164	0	0	0	0	0	0.000330273	0.000132109	0	0.000462382	0	0.000330273	0.000132109	0.000198164	0.000198164
g__Sutterella	0	0	0.000132109	0	6.61e-05	0	0	0	0	0	0	0	0	0	0.000132109	0	0.000528436	6.61e-05	0	0	0	0.00112293	6.61e-05	0.000330273	0	6.61e-05	0	0	0	0	0.00270824	0.000132109	0	0	0.000330273	0	0	0	0	0	0	0	0	0	0	0	0	0	0
g__Johnsonella	0.000264218	6.61e-05	6.61e-05	0.00178347	0	6.61e-05	0	0	0.000462382	0	0.000132109	0	0.00224586	0.000396327	6.61e-05	0	6.61e-05	0.000198164	0	0.00138715	0.000396327	0.000462382	0.0007266	0.000462382	0.0007266	6.61e-05	0	0	0.000396327	0	0.000198164	0	0.000264218	0	0.000330273	0.00178347	0	0	0	0.000132109	0	0	0.00165136	0.000132109	6.61e-05	6.61e-05	6.61e-05	0.000528436	0.000198164
g__Ferruginibacter	0.000396327	0	0.000330273	0	0	0	0	0	6.61e-05	0.000990818	0	0	0.000132109	0	0.000132109	0	0	0	0	0.00184953	0	0.000132109	0	0	6.61e-05	0	0	0	0	0	0.000330273	0.000198164	0.000198164	6.61e-05	0.000330273	0	0	0	0	0	0	0	0	0.000132109	0	0	0	0	6.61e-05
g__Saccharopolyspora	0	0	0	0	0	0	0	0	0	0	0	0	0	0	0	0	0	0	6.61e-05	0	0	0	0	0	0	0	0	0	0	0	0	0	0	0	0	6.61e-05	0.000198164	0.000330273	0.000198164	0	0	0	0	6.61e-05	0	0	0	0	0
g__Fluviicola	0	6.61e-05	0	0	0	0	0	0	0	0	0	0	0	0	0	0	0	0	0	0	0	0	0	0	0	0	0	0	0	6.61e-05	0	0	0	0	0	0	0	0	0	0	0	0	0	0.000198164	0	0	6.61e-05	6.61e-05	6.61e-05
g__Mobilitalea	0	0	0	0	0	0	0	6.61e-05	0	0	0	6.61e-05	0	0	0	6.61e-05	0	0	0	0	0	0	0.000132109	0	0	0	0	0	0	0	0	0	6.61e-05	0	0	0.000858709	0	0	0	0	0	0	0	0	0	0	0	0	0
g__Noviherbaspirillum	0	0	0	0	0	0	0	0	0	0	0	0.000132109	0	0	0	0.000198164	0	0	0.000132109	0	0	0	0	0	0	0	0	0	0	0	0	0	0	0	0	0	0	0	0	0	0	0	0	0	0	0	0	0	0
g__Pediococcus	0	0	0	0	0.000264218	0	0	0	0	0	0	0	0	0	0	0	0	0	0.000594491	0	0	0	0	0	0	0	0	0	0	0	0	0.00468987	0	0	0	0.000198164	0.000462382	6.61e-05	6.61e-05	0	0	0	0	0	0	0	6.61e-05	0	0
g__Geobacillus	0	0	0	0	0	0	0	0	0	0	0	0	0	0	0	0	0	0	0	0	0	0	0	0	0	0	0	0	0	0	0	0	0	0	0	0	0	0	0	0	0	0	0	0	0	0	0	0	0
g__Phytophthora_lateralis_MPF4	0	0	0	0	0	0.000198164	0	0	0	0	0	0	0	0	0	0	0	0	0	0.000462382	0	0	0	0	0	0	0	0	0	0	0	0	0	0	0	0	0	0	0	0	0	0	0	0	0	0	0	0	0
g__Variovorax	0.00138715	0.000132109	0.00898342	6.61e-05	6.61e-05	0.000132109	0	0	0.00257613	0.00118898	6.61e-05	6.61e-05	0.000264218	0	0.00891737	0.000132109	0.00330273	0.00231191	0.000198164	0.00924764	0.00138715	0.00931369	0.00191558	0.000198164	0.00191558	0.000330273	0.000132109	0	0.00462382	0.000132109	0.00184953	6.61e-05	0.0126825	0.000330273	0.0276108	0	0	0	0	0	0	6.61e-05	6.61e-05	0.000462382	6.61e-05	6.61e-05	0.000198164	0.000396327	0
g__Campylobacter	0.0187595	0.000264218	0.109452	0.00118898	0	0.00891737	0	0.0101063	0.0276108	0.0087192	0.0274787	0.00951186	0.0211375	0.0161834	0.0926745	0.00138715	0.0137393	0.00858709	0.0188916	0.0630821	0.0190237	0.0108329	0.014532	0.000858709	0.00977608	0.0186934	0.00693573	0.0214017	0.0246384	0.000396327	0.00865315	0.00191558	0.00673757	0.0318383	0.00482198	0.00231191	0.0341502	0.00627518	0.0128146	0.00132109	0.00964397	0.0324328	0.0147302	0.00376511	0.00198164	0.000990818	0.0058128	0.00786049	0.0113614
g__Prevotellaceae_Ga6A1_group	0	0.00204769	0	0.000132109	0	0	0	0	0	0	0	0	0	0	0.000132109	0	0	0	6.61e-05	0	0	0	0.000198164	0	0	0	0	6.61e-05	0	0	0.00284035	0	0	0	0	0	0	0	0	0	0	0	0	0	0	0	0	0	0
g__Methylobacterium	0.00112293	0.000330273	0.000792655	6.61e-05	0.00158531	0.0079926	0.0235815	0.0145981	0.00317062	0.000660546	0.000132109	0.000132109	0.000198164	0.000660546	0.000330273	6.61e-05	0.0103045	0.00323667	0	0.00455777	0.00138715	0.00383117	0.0141357	0.00198164	0.00416144	0.00766233	0.000396327	0.000396327	0.00429355	0.000264218	0.0162494	0.003633	0.00614307	0.0212035	0.00792655	0	0	0	0	0	0	0	0	0	0.000396327	0.000792655	0	0	6.61e-05
g__Bosea	6.61e-05	0.000132109	0.000792655	0.00231191	6.61e-05	0.000132109	6.61e-05	0.0328952	0	6.61e-05	0.010899	0.00601097	0	0	6.61e-05	0.000330273	0	0	6.61e-05	0.000264218	0.000132109	6.61e-05	6.61e-05	6.61e-05	0	0.000198164	0	0	0.000132109	0.000594491	0.00105687	0.000198164	0	0	0.000264218	0	0	0	0	0	0	0.000132109	0	0.000132109	0	0.000660546	0.000528436	0.000330273	0.000330273
g__Uliginosibacterium	0	0	0	0	0	0	0	0	0	0	0	0	0	0	0	0	0	0	0	0	0	0	0	0	0	0	0	0	0	0	6.61e-05	0	0	0	0	0	0	0	0	0	0	0	0	0	0	0	0	0	0
g__Kingella	0	0	0	0	0	6.61e-05	0	0	0	0.000660546	0	0	0.000132109	0	0	0	0	0	0	0.000198164	0	0.000132109	0	0.00112293	0	0	0	0	0	0	0	0	0	0	0	0	0	0	0	0	0	0	0	0	0	0	0	0	0
g__Gyrodactylus_salaris_gyrodactylosis_fluke	0	0	0.000132109	0	0	0	0	0	6.61e-05	0.000990818	0	0	0	0	6.61e-05	0	0	0	0	0.00191558	0	0	0	0	0	0	0	0	0	0	6.61e-05	0	0	0	0	0	0	0	0	0	0	0	0	0	0	0	0	0	0
g__Cytophaga	0	0	0	0	0	0	0	0	0	0	0	0	0	0	0	0	0	0	0	0	0	0	0	0	0	0	0	0	0	0	0	0	0	0	0	0	0	0	0	0	0	0	0	0	0	0	0	0	0
g__Thermobifida	0	0	0	0	0	0	0	0	0	0	0	0	0	0	0	0	0	0	0	0	0	0	0	0	0	0	0	0	0	0	0	0	0	0	0	0	0	0	0	0	0	0	0	0	0	0	0	0	0
g__Nonomuraea	0.000264218	0	0	0.000132109	0	6.61e-05	0.000132109	0	0	0	0	0	0	0	0	0.000198164	0	0	0	0	0	0	0	6.61e-05	0	0	0	0	0	0.000462382	0	0	0	0	0.000132109	0	0	0	0	0	0	0	0	0	0	0	0	0	0
g__Candidatus_Microthrix	6.61e-05	0	0	0	0	0	0	0	0	0	0	0	0	0	0	0	6.61e-05	0	0	0.000132109	0	0.000198164	6.61e-05	6.61e-05	0	0	0	0	0	0	6.61e-05	0	0.000132109	0	0	0	0	0	0	0	0	0	0	0	0	0	0	0	0
g__Marinobacter	0.000330273	0	0	0	0	0	0	0	0	0	0	0	0	0	0	0	0	0	0	0	0	0	0	0.000198164	0	0	0	0	0	0	0	0	0	0	0	0	0	0	0	0	0	0	0	0	0	0	0	0	0
g__Thiobacillus	0	0	0	6.61e-05	0	0	0	0	0	0	0	0	0	0	0	0	0	0	0	0	0	0	0	0	0	0	0	0	0	0.000132109	0	6.61e-05	0	0.000330273	0	0	0	0	0	0	0	6.61e-05	0	0.000132109	0	0	6.61e-05	0.000198164	0
g__Camelimonas	6.61e-05	0	0	0	0	0	0	0	0	0	0	0	0	0	0	0	0	0	0	0	0	0	0	0	0	0	0	0	0	0	0	0	0	0	0	0	0	0	0	0	0	0	0	0	0	0	0	0	0
g__Ruminiclostridium_5	0	0	0	0	0	0	0	0	0	0	0	0	0	0	0	0	0	0	6.61e-05	0	0	6.61e-05	0	0	0	0	0	0	0	0	0	0.000132109	0	0	0	0	0	0	0	0	0	0	0	0	0	0	0	0	0
g__Legionella	0	0	0	0	0	0	0	0	0	0	0	0	0	0	0	0	0	0	0	0	0	0	0.000264218	0	0	0	0	0	0	0	0	0	0	0	6.61e-05	0	0	0	0	0	0	0	0	0	6.61e-05	0	0	0	0
g__Megamonas	0	0	0	0	0	0	0	0	0	0	0	0.000198164	0	0	0	6.61e-05	0	0	0.000132109	0	0	0	0	0	0	0	6.61e-05	0	0	0	0	0	0	0	0.000264218	0	0	0	0	0	6.61e-05	0	0	0	0	0	0	0	6.61e-05
g__Clostridium_innocuum_group	0	0	0	0	0	0	0	0	0	0	0	0	0	0	0	0	0	6.61e-05	0	0	0	0	0	0	0	0	0	0	0	0	0	0	0	0	0	0	0	0	0	0	0	0	0	0	0	0	0	0	0
g__Chryseobacterium	0.000132109	0	0.000660546	0	6.61e-05	0	0	6.61e-05	0.000132109	6.61e-05	0.000264218	6.61e-05	0	0	0	0	6.61e-05	0	0	6.61e-05	0.000132109	0.000264218	0.000132109	6.61e-05	6.61e-05	0	0	0	6.61e-05	0	0.000396327	0	0.000132109	0	0.000132109	0	6.61e-05	0	0	0	0	0	0	0	0	0	0	0	0
g__Bergeyella	0.003633	0.000264218	0	6.61e-05	0.00132109	0.000132109	6.61e-05	0	0.00132109	0.00132109	0.00759628	0.00898342	0.000330273	0.00151925	0	6.61e-05	0.00178347	0.00251007	6.61e-05	0.00132109	0.00184953	0.00211375	0.00204769	0.000330273	0.00376511	0.000264218	0.000792655	0.000528436	0.00158531	0.000132109	0.000660546	0.000198164	0.00105687	0	0.00402933	0.00264218	0.00184953	0	6.61e-05	0.000132109	0.000462382	0.00151925	0.000462382	0.000198164	0.000660546	6.61e-05	0.000660546	0.000396327	0.000660546
[truncated: 51 more columns]
