# Supplementary material for: Characterization of Microbiota in Cancerous Lung and the Contralateral Non-Cancerous Lung Within Lung Cancer Patients
Source: Front Oncol. 2020 Aug 24;10:1584. doi: 10.3389/fonc.2020.01584 (PMC7476634; doi:10.3389/fonc.2020.01584)
Supplement: Supplementary file 6 [file Table_6.XLSX]

## Sheet: Supplementary Table 7
Supplementary Table 6. Mean relative abundance of selected microbial taxa in cancer and normal lung.
		Mean relative abundance (%)
		Cancer	Normal	fold change	P†	P#
Phylum
	Tenericutes	0.51	0.33	1.54	0.007	0.005
	Bacteroidetes	21.47	26.65	0.805629	0.009	0.002
Class
	Mollicutes	0.51	0.33	1.54	0.007	0.005
	Bacteroidia	20.06	25.21	0.795716	0.01	0.003
Order
	Entomoplasmatales	0.05	0.01	9.61	0.003	0.012
	Bacteroidales	20.05	25.2	0.795635	0.01	0.003
Family
	Spiroplasmataceae	0.05	0.01	9.63	0.003	0.012
	Leuconostocaceae	0.19	0.05	4.09	0.009	0.028
Genus
	Spiroplasma	0.05	0.01	9.62	0.003	0.012
	Weissella	0.19	0.05	4.23	0.009	0.02
The fold change was calculated as the ratio of the mean relative frequency in cancer lung to the mean relative frequency in normal lung.
†Paired t-test of relative frequency and p values were used after adjustment for multiple comparison by the FDR.
#Wilcoxon signed-ranks test of relative frequency and p values were used after adjustment for multiple comparison by the FDR.
